# Supplementary material for: SAMD9 Is Relating With M2 Macrophage and Remarkable Malignancy Characters in Low-Grade Glioma
Source: Front Immunol. 2021 Apr 16;12:659659. doi: 10.3389/fimmu.2021.659659 (PMC8085496; doi:10.3389/fimmu.2021.659659)
Supplement: Supplementary file 6 [file Table_1.xlsx]

## Sheet: Supplementary Table 1 character
Classification	Group in classification	GROUP_ID	FirstInGroupByEnrichment	FirstInGroupByLogP	BestLogPInGroup	BestEnrichmentInGroup	GO	Category	Description	LogP	Enrichment	Z-score	#TotalGeneInLibrary	#GeneInGO	#GeneInHitList	#GeneInGOAndHitList	%InGO	STDV %InGO	GeneID	Log(q-value)
Immunity	Immue cells activation	1	1	1	-19.384	4.35121	GO:0002274	GO Biological Processes	myeloid leukocyte activation	-19.384	4.28006	12.1491	24367	656	486	56	11.5226	1.44835	1|12|55|240|302|567|683|684|695|712|728|914|960|965|967|968|972|976|1075|1116|1508|1520|1522|1535|1536|1650|1794|2207|2212|2213|2242|2323|2683|6352|8621|8754|10092|10487|10538|10666|10875|10970|11314|22918|23071|23601|28988|30817|54918|79930|116071|124583|146722|160364|196527|729230	-15.0649
		1	0	0	-19.384	4.35121	GO:0036230	GO Biological Processes	granulocyte activation	-15.5313	4.35121	10.8781	24367	507	486	44	9.0535	1.30162	1|12|55|240|302|567|683|684|728|960|965|967|968|976|1075|1116|1508|1520|1522|1535|1536|1650|1794|2207|2212|2213|2683|6352|8621|10092|10487|10875|10970|11314|22918|23071|23601|28988|54918|79930|124583|160364|196527|729230	-11.9904
		1	0	0	-19.384	4.35121	GO:0042119	GO Biological Processes	neutrophil activation	-15.0131	4.30325	10.6575	24367	501	486	43	8.84774	1.2882	1|12|55|240|302|567|683|684|728|960|965|967|968|976|1075|1116|1508|1520|1522|1535|1536|1650|1794|2207|2212|2213|2683|6352|8621|10092|10487|10875|10970|11314|22918|23071|23601|28988|54918|79930|124583|160364|196527	-11.6047
	Immue cells response	1	0	0	-19.384	4.35121	GO:0002275	GO Biological Processes	myeloid cell activation involved in immune response	-15.0114	4.12469	10.5442	24367	547	486	45	9.25926	1.31483	1|12|55|240|302|567|683|684|695|728|960|965|967|968|976|1075|1116|1508|1520|1522|1535|1536|1650|1794|2207|2212|2242|2683|8621|10092|10487|10875|10970|11314|22918|23071|23601|28988|30817|54918|79930|124583|160364|196527|729230	-11.6047
		1	0	0	-19.384	4.35121	GO:0045055	GO Biological Processes	regulated exocytosis	-14.9696	3.4643	10.0843	24367	796	486	55	11.3169	1.43703	1|2|12|55|240|302|308|567|683|684|695|728|960|965|967|968|976|1075|1116|1508|1520|1521|1522|1535|1536|1650|1794|1950|2207|2212|2213|2242|2316|2335|2683|8621|10092|10487|10875|10970|11314|22918|23071|23601|28988|30817|54918|55114|79930|83706|124583|135228|160364|196527|729230	-11.6047
		1	0	0	-19.384	4.35121	GO:0002446	GO Biological Processes	neutrophil mediated immunity	-14.2863	4.1948	10.3181	24367	502	486	42	8.64198	1.27456	1|12|55|240|302|567|683|684|728|960|965|967|968|976|1075|1116|1508|1520|1522|1535|1536|1650|1794|2207|2212|2683|6868|8621|10092|10487|10875|10970|11314|22918|23071|23601|28988|54918|79930|124583|160364|196527	-10.9828
		1	0	0	-19.384	4.35121	GO:0002263	GO Biological Processes	cell activation involved in immune response	-18.3313	3.997	11.6035	24367	715	486	57	11.7284	1.45953	1|12|55|240|301|302|538|567|602|683|684|695|728|942|960|965|967|968|976|1075|1116|1508|1520|1522|1535|1536|1650|1794|2207|2212|2213|2242|2683|4064|8320|8621|10092|10487|10538|10875|10970|11314|22918|23071|23529|23601|28988|30817|54918|56892|79930|124583|139818|160364|196527|202309|729230	-14.3132
		1	0	0	-19.384	4.35121	GO:0002366	GO Biological Processes	leukocyte activation involved in immune response	-17.7703	3.94897	11.3846	24367	711	486	56	11.5226	1.44835	1|12|55|240|301|302|538|567|602|683|684|695|728|942|960|965|967|968|976|1075|1116|1508|1520|1522|1535|1536|1650|1794|2207|2212|2213|2242|2683|4064|8320|8621|10092|10487|10538|10875|10970|11314|22918|23071|23529|23601|28988|30817|54918|79930|124583|139818|160364|196527|202309|729230	-13.9283
		1	0	0	-19.384	4.35121	GO:0002444	GO Biological Processes	myeloid leukocyte mediated immunity	-16.8587	4.33625	11.342	24367	555	486	48	9.87654	1.35333	1|12|55|240|302|567|683|684|695|728|960|965|967|968|976|1075|1116|1508|1520|1522|1535|1536|1650|1794|2207|2212|2213|2242|2683|6868|8621|10092|10487|10875|10970|11314|22918|23071|23586|23601|28988|30817|54918|79930|124583|160364|196527|729230	-13.1416
		1	0	0	-19.384	4.35121	GO:0043299	GO Biological Processes	leukocyte degranulation	-16.0067	4.29486	11.014	24367	537	486	46	9.46502	1.32786	1|12|55|240|302|567|683|684|695|728|960|965|967|968|976|1075|1116|1508|1520|1522|1535|1536|1650|1794|2207|2212|2213|2242|2683|8621|10092|10487|10875|10970|11314|22918|23071|23601|28988|30817|54918|79930|124583|160364|196527|729230	-12.3865
	Immue pathway	2	1	1	-14.0595	4.90069	GO:0002253	GO Biological Processes	activation of immune response	-14.0595	3.49799	9.78242	24367	731	486	51	10.4938	1.39019	2|329|581|695|712|713|714|715|716|717|728|841|916|917|920|998|1445|1508|1520|1535|2207|2212|2213|2214|2359|2533|2633|3426|8772|8915|10092|10095|10096|10109|10384|10385|10666|11118|11119|11120|11314|23586|51279|54718|55601|64170|80216|80381|114625|123920|146722	-10.8196
		2	0	0	-14.0595	4.90069	GO:0002757	GO Biological Processes	immune response-activating signal transduction	-10.632	3.2547	8.29215	24367	647	486	42	8.64198	1.27456	329|581|695|728|841|916|917|920|998|1445|1508|1520|1535|2207|2212|2213|2214|2359|2533|2633|8772|8915|10092|10095|10096|10109|10384|10385|10666|11118|11119|11120|11314|23586|54718|55601|64170|80216|80381|114625|123920|146722	-7.67459
		2	0	0	-14.0595	4.90069	GO:0002764	GO Biological Processes	immune response-regulating signaling pathway	-9.9378	3.0922	7.89979	24367	681	486	42	8.64198	1.27456	329|581|695|728|841|916|917|920|998|1445|1508|1520|1535|2207|2212|2213|2214|2359|2533|2633|8772|8915|10092|10095|10096|10109|10384|10385|10666|11118|11119|11120|11314|23586|54718|55601|64170|80216|80381|114625|123920|146722	-7.08109
		2	0	0	-14.0595	4.90069	GO:0002429	GO Biological Processes	immune response-activating cell surface receptor signaling pathway	-8.585	3.37061	7.45128	24367	476	486	32	6.58436	1.12499	581|695|728|916|917|920|998|1445|2207|2212|2213|2214|2359|2533|2633|8915|10092|10095|10096|10109|10384|10385|10666|11118|11119|11120|11314|54718|64170|80381|114625|123920	-5.82219
		2	0	0	-14.0595	4.90069	GO:0002768	GO Biological Processes	immune response-regulating cell surface receptor signaling pathway	-7.88654	3.15209	6.9998	24367	509	486	32	6.58436	1.12499	581|695|728|916|917|920|998|1445|2207|2212|2213|2214|2359|2533|2633|8915|10092|10095|10096|10109|10384|10385|10666|11118|11119|11120|11314|54718|64170|80381|114625|123920	-5.28366
		2	0	0	-14.0595	4.90069	R-HSA-1280218	Reactome Gene Sets	Adaptive Immune System	-7.53987	2.63883	6.54795	24367	760	486	40	8.23045	1.24665	567|695|811|829|916|917|920|942|972|991|998|1075|1277|1278|1281|1445|1508|1520|1535|1536|2213|2214|2533|8915|9976|10384|10385|10666|10871|11118|11119|11120|11314|26190|27071|29126|51752|84261|146722|151636	-4.97664
		2	0	0	-14.0595	4.90069	GO:0050852	GO Biological Processes	T cell receptor signaling pathway	-6.15553	4.21952	6.55478	24367	202	486	17	3.49794	0.833406	916|917|920|1445|2533|2633|8915|10384|10385|10666|11118|11119|11120|11314|54718|80381|114625	-3.86187
		2	0	0	-14.0595	4.90069	GO:0050851	GO Biological Processes	antigen receptor-mediated signaling pathway	-5.6685	3.2903	5.88329	24367	320	486	21	4.32099	0.92232	581|695|916|917|920|1445|2213|2533|2633|8915|10384|10385|10666|11118|11119|11120|11314|54718|80381|114625|123920	-3.48203
	Cytokine production	3	1	1	-12.919	7.52068	GO:0001817	GO Biological Processes	regulation of cytokine production	-12.919	3.32039	9.23957	24367	755	486	50	10.2881	1.37808	215|301|329|567|602|672|684|695|728|834|841|914|916|920|942|965|972|1054|1445|1535|1536|2149|2207|2213|2335|2633|5610|6868|8772|8915|10384|10385|10666|11118|11119|11120|22900|23586|23601|23607|29126|54718|55601|64170|64581|80381|83786|114625|114769|729230	-9.77603
		3	0	0	-12.919	7.52068	GO:0001819	GO Biological Processes	positive regulation of cytokine production	-9.99789	3.65029	8.24969	24367	467	486	34	6.99588	1.15706	301|329|567|602|672|728|834|841|914|916|920|942|965|972|1054|1535|1536|2149|2207|5610|6868|8772|8915|10666|22900|23586|23601|29126|55601|64170|64581|80381|83786|729230	-7.12594
		3	0	0	-12.919	7.52068	GO:1903557	GO Biological Processes	positive regulation of tumor necrosis factor superfamily cytokine production	-5.74772	6.12796	6.95268	24367	90	486	11	2.26337	0.674666	914|942|1535|1536|2207|8772|23586|64170|64581|83786|729230	-3.53582
		3	0	0	-12.919	7.52068	GO:0032760	GO Biological Processes	positive regulation of tumor necrosis factor production	-4.99111	5.69748	6.2976	24367	88	486	10	2.05761	0.643945	914|1535|1536|2207|8772|23586|64170|64581|83786|729230	-2.98266
		3	0	0	-12.919	7.52068	GO:0071706	GO Biological Processes	tumor necrosis factor superfamily cytokine production	-4.83953	3.94343	5.62261	24367	178	486	14	2.88066	0.758718	602|914|942|1535|1536|2207|8772|8915|23586|29126|64170|64581|83786|729230	-2.86591
		3	0	0	-12.919	7.52068	GO:1903555	GO Biological Processes	regulation of tumor necrosis factor superfamily cytokine production	-4.35521	3.78949	5.23733	24367	172	486	13	2.6749	0.731893	602|914|942|1535|1536|2207|8772|23586|29126|64170|64581|83786|729230	-2.51611
		3	0	0	-12.919	7.52068	GO:0032680	GO Biological Processes	regulation of tumor necrosis factor production	-3.21627	3.26341	4.21212	24367	169	486	11	2.26337	0.674666	602|914|1535|1536|2207|8772|23586|64170|64581|83786|729230	-1.62054
		3	0	0	-12.919	7.52068	GO:0042533	GO Biological Processes	tumor necrosis factor biosynthetic process	-3.21292	7.16255	5.20463	24367	35	486	5	1.02881	0.457723	602|1536|64170|64581|729230	-1.62054
		3	0	0	-12.919	7.52068	GO:0042534	GO Biological Processes	regulation of tumor necrosis factor biosynthetic process	-3.21292	7.16255	5.20463	24367	35	486	5	1.02881	0.457723	602|1536|64170|64581|729230	-1.62054
		3	0	0	-12.919	7.52068	GO:0032640	GO Biological Processes	tumor necrosis factor production	-3.13184	3.18796	4.11995	24367	173	486	11	2.26337	0.674666	602|914|1535|1536|2207|8772|23586|64170|64581|83786|729230	-1.55703
	Immue cells activation	4	1	1	-11.9179	5.33381	GO:0046649	GO Biological Processes	lymphocyte activation	-11.9179	3.2174	8.78716	24367	748	486	48	9.87654	1.35333	196|301|538|567|578|581|602|683|684|695|836|841|914|916|917|920|942|960|972|977|998|1054|1445|1650|1794|2000|2207|2213|2323|4064|6352|6868|8320|8772|8915|10385|10538|10875|11119|11314|23529|29126|64581|80381|139818|160365|202309|729230	-8.80296
		4	0	0	-11.9179	5.33381	GO:0042110	GO Biological Processes	T cell activation	-11.7816	3.9303	9.17093	24367	472	486	37	7.61317	1.20301	301|538|567|581|602|836|841|914|916|917|920|942|960|972|977|998|1445|1650|1794|2000|2207|2213|6352|6868|8320|8772|8915|10385|10538|10875|11119|11314|29126|64581|80381|160365|729230	-8.69292
		4	0	0	-11.9179	5.33381	GO:0002521	GO Biological Processes	leukocyte differentiation	-11.7429	3.74593	9.04712	24367	522	486	39	8.02469	1.23234	301|302|538|567|578|581|602|695|714|841|914|916|917|920|942|972|998|1054|1230|1794|1945|2124|2207|2213|2242|2323|6868|8320|8772|10385|10538|10875|23529|56975|116071|135228|139716|139818|729230	-8.67912
		4	0	0	-11.9179	5.33381	GO:0046651	GO Biological Processes	lymphocyte proliferation	-10.9089	4.90479	9.30698	24367	276	486	27	5.55556	1.03904	196|301|581|683|695|836|916|920|942|972|977|1794|2000|2213|2323|4064|6352|8772|10385|11119|11314|23529|29126|80381|160365|202309|729230	-7.89079
		4	0	0	-11.9179	5.33381	GO:0032943	GO Biological Processes	mononuclear cell proliferation	-10.7997	4.85205	9.23162	24367	279	486	27	5.55556	1.03904	196|301|581|683|695|836|916|920|942|972|977|1794|2000|2213|2323|4064|6352|8772|10385|11119|11314|23529|29126|80381|160365|202309|729230	-7.80284
		4	0	0	-11.9179	5.33381	GO:0070661	GO Biological Processes	leukocyte proliferation	-10.6993	4.6332	9.07843	24367	303	486	28	5.76132	1.05696	196|301|581|683|684|695|836|916|920|942|972|977|1794|2000|2213|2323|4064|6352|8772|10385|11119|11314|23529|29126|80381|160365|202309|729230	-7.72262
		4	0	0	-11.9179	5.33381	GO:0030098	GO Biological Processes	lymphocyte differentiation	-8.45844	3.8133	7.61729	24367	355	486	27	5.55556	1.03904	301|538|567|578|581|602|695|914|916|917|920|942|972|1054|1794|2207|2213|2323|6868|8320|8772|10385|10538|10875|23529|139818|729230	-5.73039
		4	0	0	-11.9179	5.33381	GO:0070663	GO Biological Processes	regulation of leukocyte proliferation	-8.21596	4.65883	7.8832	24367	226	486	21	4.32099	0.92232	196|301|683|684|695|836|916|920|942|972|2213|2323|6352|8772|10385|11314|23529|29126|80381|160365|729230	-5.54031
		4	0	0	-11.9179	5.33381	GO:0050670	GO Biological Processes	regulation of lymphocyte proliferation	-8.00105	4.7524	7.80948	24367	211	486	20	4.11523	0.90106	196|301|683|695|836|916|920|942|972|2213|2323|6352|8772|10385|11314|23529|29126|80381|160365|729230	-5.36318
		4	0	0	-11.9179	5.33381	GO:0032944	GO Biological Processes	regulation of mononuclear cell proliferation	-7.93114	4.70778	7.75342	24367	213	486	20	4.11523	0.90106	196|301|683|695|836|916|920|942|972|2213|2323|6352|8772|10385|11314|23529|29126|80381|160365|729230	-5.31285
		4	0	0	-11.9179	5.33381	GO:0022409	GO Biological Processes	positive regulation of cell-cell adhesion	-3.95559	2.98218	4.6635	24367	269	486	16	3.29218	0.809384	301|916|920|942|960|972|998|1445|6352|8772|8915|10385|29126|80381|160365|729230	-2.20935
	Extracellular matrix	5	1	1	-11.2128	16.7126	R-HSA-1474228	Reactome Gene Sets	Degradation of the extracellular matrix	-11.2128	7.16255	10.4318	24367	140	486	20	4.11523	0.90106	2|649|726|831|836|960|1277|1278|1281|1282|1284|1290|1292|1295|1296|1508|1520|2335|6868|8754	-8.17249
		5	0	0	-11.2128	16.7126	R-HSA-1474244	Reactome Gene Sets	Extracellular matrix organization	-9.33645	4.33085	8.29506	24367	301	486	26	5.34979	1.02073	2|649|726|831|836|960|977|1277|1278|1281|1282|1284|1290|1292|1295|1296|1508|1520|2335|6868|8038|8754|10491|11117|79709|84034	-6.53586
	Collagen	5	0	0	-11.2128	16.7126	R-HSA-2022090	Reactome Gene Sets	Assembly of collagen fibrils and other multimeric structures	-9.73261	10.6851	10.8043	24367	61	486	13	2.6749	0.731893	649|977|1277|1278|1281|1282|1284|1290|1292|1295|1296|1508|1520	-6.90486
		5	0	0	-11.2128	16.7126	R-HSA-1474290	Reactome Gene Sets	Collagen formation	-9.52976	8.35631	9.97396	24367	90	486	15	3.08642	0.784516	649|977|1277|1278|1281|1282|1284|1290|1292|1295|1296|1508|1520|10491|79709	-6.71581
		5	0	0	-11.2128	16.7126	R-HSA-1442490	Reactome Gene Sets	Collagen degradation	-8.35243	9.40085	9.59991	24367	64	486	12	2.46914	0.703923	1277|1278|1281|1282|1284|1290|1292|1295|1296|1508|6868|8754	-5.63539
		5	0	0	-11.2128	16.7126	R-HSA-1650814	Reactome Gene Sets	Collagen biosynthesis and modifying enzymes	-8.11446	8.97992	9.33075	24367	67	486	12	2.46914	0.703923	649|1277|1278|1281|1282|1284|1290|1292|1295|1296|10491|79709	-5.45811
		5	0	0	-11.2128	16.7126	M3005	Canonical Pathways	NABA COLLAGENS	-6.7522	10.2555	8.76598	24367	44	486	9	1.85185	0.611542	1277|1278|1281|1282|1284|1290|1292|1295|1296	-4.30233
		5	0	0	-11.2128	16.7126	R-HSA-8948216	Reactome Gene Sets	Collagen chain trimerization	-6.7522	10.2555	8.76598	24367	44	486	9	1.85185	0.611542	1277|1278|1281|1282|1284|1290|1292|1295|1296	-4.30233
	PID pathway	5	0	0	-11.2128	16.7126	M198	Canonical Pathways	PID SYNDECAN 1 PATHWAY	-6.57609	9.80958	8.53154	24367	46	486	9	1.85185	0.611542	1277|1278|1281|1282|1290|1292|1295|1296|6352	-4.1708
	Interactions	5	0	0	-11.2128	16.7126	R-HSA-216083	Reactome Gene Sets	Integrin cell surface interactions	-5.9989	6.48843	7.23102	24367	85	486	11	2.26337	0.674666	960|1277|1278|1281|1282|1284|1290|1292|1295|1296|2335	-3.71405
	Apoptosis	6	1	1	-10.396	30.0827	hsa04210	KEGG Pathway	Apoptosis	-10.396	6.90304	9.92045	24367	138	486	19	3.90947	0.879186	329|578|581|597|835|836|839|840|841|843|1075|1439|1508|1520|1521|1522|1647|8772|8837	-7.45709
		6	0	0	-10.396	30.0827	R-HSA-264870	Reactome Gene Sets	Caspase-mediated cleavage of cytoskeletal proteins	-5.66126	20.8908	9.83178	24367	12	486	5	1.02881	0.457723	836|839|840|841|28988	-3.48203
		6	0	0	-10.396	30.0827	hsa04215	KEGG Pathway	Apoptosis - multiple species	-5.48435	10.6353	7.90132	24367	33	486	7	1.44033	0.540459	329|578|581|836|840|841|8772	-3.34709
		6	0	0	-10.396	30.0827	M197	Canonical Pathways	PID HIV NEF PATHWAY	-5.3023	10.0276	7.6243	24367	35	486	7	1.44033	0.540459	835|836|839|840|841|8772|8837	-3.20851
		6	0	0	-10.396	30.0827	R-HSA-111465	Reactome Gene Sets	Apoptotic cleavage of cellular proteins	-5.05134	9.23592	7.24813	24367	38	486	7	1.44033	0.540459	329|836|839|840|841|28988|63967	-3.0267
		6	0	0	-10.396	30.0827	R-HSA-111471	Reactome Gene Sets	Apoptotic factor-mediated response	-4.67015	13.9272	7.82679	24367	18	486	5	1.02881	0.457723	578|581|836|840|22900	-2.74021
		6	0	0	-10.396	30.0827	GO:0032025	GO Biological Processes	response to cobalt ion	-4.52522	20.0551	8.59774	24367	10	486	4	0.823045	0.409826	538|836|841|57103	-2.64068
		6	0	0	-10.396	30.0827	M8873	Canonical Pathways	ST FAS SIGNALING PATHWAY	-4.35608	6.17081	5.95496	24367	65	486	8	1.64609	0.577171	578|581|695|836|841|843|8772|85365	-2.51611
		6	0	0	-10.396	30.0827	R-HSA-75153	Reactome Gene Sets	Apoptotic execution phase	-4.13049	6.74933	5.9206	24367	52	486	7	1.44033	0.540459	329|836|839|840|841|28988|63967	-2.35545
		6	0	0	-10.396	30.0827	GO:0072733	GO Biological Processes	response to staurosporine	-4.11613	30.0827	9.27785	24367	5	486	3	0.617284	0.355287	836|839|840	-2.34726
	DNA and cell cycle	7	1	1	-10.3745	8.35631	GO:0030330	GO Biological Processes	DNA damage response, signal transduction by p53 class mediator	-10.3745	7.96583	10.3016	24367	107	486	17	3.49794	0.833406	581|602|672|675|835|960|972|1017|1647|1655|1874|8444|10538|11200|55571|79733|144455	-7.45334
		7	0	0	-10.3745	8.35631	GO:0042770	GO Biological Processes	signal transduction in response to DNA damage	-9.75568	6.78558	9.54429	24367	133	486	18	3.7037	0.856653	581|602|672|675|835|960|972|1017|1111|1647|1655|1874|8444|10538|11200|55571|79733|144455	-6.9137
		7	0	0	-10.3745	8.35631	GO:0072331	GO Biological Processes	signal transduction by p53 class mediator	-6.92944	3.92871	6.87747	24367	268	486	21	4.32099	0.92232	580|581|602|672|675|835|960|972|1017|1111|1647|1655|1874|8444|9212|10538|11200|55571|79733|83596|144455	-4.42988
		7	0	0	-10.3745	8.35631	GO:0045787	GO Biological Processes	positive regulation of cell cycle	-6.85877	3.28359	6.5443	24367	397	486	26	5.34979	1.02073	301|581|672|675|811|835|998|1017|1111|1647|1874|1950|1981|2124|2323|6868|8444|9212|9787|11200|51379|55571|79733|144455|151195|153241	-4.37851
		7	0	0	-10.3745	8.35631	GO:0071156	GO Biological Processes	regulation of cell cycle arrest	-6.70222	6.14898	7.57886	24367	106	486	13	2.6749	0.731893	581|672|811|835|1017|1647|1874|2124|11200|51379|55571|79733|144455	-4.26392
		7	0	0	-10.3745	8.35631	GO:0072401	GO Biological Processes	signal transduction involved in DNA integrity checkpoint	-6.68336	7.55502	8.00147	24367	73	486	11	2.26337	0.674666	581|672|835|1017|1111|1647|1874|11200|55571|79733|144455	-4.25635
		7	0	0	-10.3745	8.35631	GO:0072422	GO Biological Processes	signal transduction involved in DNA damage checkpoint	-6.68336	7.55502	8.00147	24367	73	486	11	2.26337	0.674666	581|672|835|1017|1111|1647|1874|11200|55571|79733|144455	-4.25635
		7	0	0	-10.3745	8.35631	GO:0072395	GO Biological Processes	signal transduction involved in cell cycle checkpoint	-6.62126	7.45293	7.93078	24367	74	486	11	2.26337	0.674666	581|672|835|1017|1111|1647|1874|11200|55571|79733|144455	-4.21064
		7	0	0	-10.3745	8.35631	GO:0071158	GO Biological Processes	positive regulation of cell cycle arrest	-6.21324	6.80885	7.4703	24367	81	486	11	2.26337	0.674666	581|672|835|1017|1647|1874|11200|51379|55571|79733|144455	-3.90273
		7	0	0	-10.3745	8.35631	GO:0007093	GO Biological Processes	mitotic cell cycle checkpoint	-5.92277	4.55799	6.54191	24367	165	486	15	3.08642	0.784516	581|672|699|835|991|1017|1647|1874|9212|11200|55571|63967|64858|79733|144455	-3.66056
	Immune response	8	1	1	-10.1221	50.1379	GO:0002460	GO Biological Processes	adaptive immune response based on somatic recombination of immune receptors built from immunoglobuli	-10.1221	4.10966	8.55112	24367	366	486	30	6.17284	1.09166	301|567|602|695|712|713|714|715|716|717|920|972|1075|2207|2213|2217|3426|6868|8772|8915|10384|10538|10666|10875|11118|23529|29126|51279|202309|729230	-7.21796
		8	0	0	-10.1221	50.1379	GO:0002697	GO Biological Processes	regulation of immune effector process	-10.0227	3.65813	8.26503	24367	466	486	34	6.99588	1.15706	2|301|329|567|684|695|712|713|714|715|716|717|728|942|972|2207|2213|2217|2242|3426|8772|8915|10666|10875|11314|23529|23586|30817|55601|60489|151636|200316|255520|729230	-7.135
		8	0	0	-10.1221	50.1379	hsa05150	KEGG Pathway	Staphylococcus aureus infection	-9.05918	10.7438	10.4137	24367	56	486	12	2.46914	0.703923	712|713|714|715|716|717|728|2212|2213|2214|2359|3426	-6.27156
		8	0	0	-10.1221	50.1379	GO:0002250	GO Biological Processes	adaptive immune response	-8.6003	2.88149	7.18425	24367	696	486	40	8.23045	1.24665	301|567|602|695|712|713|714|715|716|717|916|917|920|942|962|972|1075|1445|1520|2207|2213|2217|3426|6868|8320|8772|8915|10384|10538|10666|10875|11118|11119|23529|28988|29126|51279|51752|202309|729230	-5.82526
		8	0	0	-10.1221	50.1379	GO:0016485	GO Biological Processes	protein processing	-8.56937	3.9865	7.75627	24367	327	486	26	5.34979	1.02073	2|329|578|712|713|714|715|716|717|728|831|834|835|836|841|1520|1522|1889|3426|8772|22900|25825|51107|51279|83596|114769	-5.81847
		8	0	0	-10.1221	50.1379	GO:0002449	GO Biological Processes	lymphocyte mediated immunity	-8.22566	3.71902	7.45614	24367	364	486	27	5.55556	1.03904	567|602|695|712|713|714|715|716|717|972|1054|1075|2207|2213|2217|3426|8772|8915|10384|10538|10666|10875|11118|23529|51279|202309|729230	-5.54031
		8	0	0	-10.1221	50.1379	GO:0051604	GO Biological Processes	protein maturation	-8.05324	3.5451	7.2844	24367	396	486	28	5.76132	1.05696	2|329|578|712|713|714|715|716|717|728|811|831|834|835|836|841|1520|1522|1889|3426|8772|22900|25825|51107|51279|83596|84976|114769	-5.40623
		8	0	0	-10.1221	50.1379	R-HSA-173623	Reactome Gene Sets	Classical antibody-mediated complement activation	-7.73867	41.7816	14.252	24367	6	486	5	1.02881	0.457723	712|713|714|715|716	-5.15992
		8	0	0	-10.1221	50.1379	GO:0016064	GO Biological Processes	immunoglobulin mediated immune response	-6.83086	4.23386	6.95201	24367	225	486	19	3.90947	0.879186	602|695|712|713|714|715|716|717|972|2207|2213|3426|8915|10538|10666|10875|23529|51279|202309	-4.35686
		8	0	0	-10.1221	50.1379	GO:0019724	GO Biological Processes	B cell mediated immunity	-6.74085	4.17816	6.87807	24367	228	486	19	3.90947	0.879186	602|695|712|713|714|715|716|717|972|2207|2213|3426|8915|10538|10666|10875|23529|51279|202309	-4.2968
	Cell homeostasis	9	0	0	-8.5055	13.1942	GO:0001776	GO Biological Processes	leukocyte homeostasis	-6.91423	7.07829	8.00815	24367	85	486	12	2.46914	0.703923	301|578|581|836|972|2207|6868|8772|8915|139818|202309|729230	-4.4212
		9	0	0	-8.5055	13.1942	GO:0048872	GO Biological Processes	homeostasis of number of cells	-6.23187	3.87244	6.45958	24367	246	486	19	3.90947	0.879186	103|301|567|578|581|836|972|1054|2149|2176|2207|2323|6868|8444|8772|8915|139818|202309|729230	-3.91709
		9	0	0	-8.5055	13.1942	hsa05152	KEGG Pathway	Tuberculosis	-6.17806	4.4816	6.66943	24367	179	486	16	3.29218	0.809384	581|836|841|843|972|1054|1520|2207|2212|2213|2214|4261|8772|8915|64170|64581	-3.87179
		9	0	0	-8.5055	13.1942	GO:0001782	GO Biological Processes	B cell homeostasis	-5.89168	12.1022	8.53397	24367	29	486	7	1.44033	0.540459	578|581|836|972|8915|139818|202309	-3.63327
		9	0	0	-8.5055	13.1942	GO:0002260	GO Biological Processes	lymphocyte homeostasis	-4.55986	6.57546	6.21975	24367	61	486	8	1.64609	0.577171	578|581|836|972|8772|8915|139818|202309	-2.65906
	Cytokine regulation	10	1	1	-8.28988	15.0414	M220	Canonical Pathways	PID CASPASE PATHWAY	-8.28988	10.6061	9.89225	24367	52	486	11	2.26337	0.674666	329|397|581|834|835|836|837|839|840|841|843	-5.58356
		10	0	0	-8.28988	15.0414	hsa04621	KEGG Pathway	NOD-like receptor signaling pathway	-5.75911	4.42393	6.39076	24367	170	486	15	3.08642	0.784516	329|834|837|841|1508|1535|1536|2633|6352|8772|22900|64170|84674|114769|118429	-3.53691
		10	0	0	-8.28988	15.0414	GO:0060760	GO Biological Processes	positive regulation of response to cytokine stimulus	-4.78055	7.03689	6.50942	24367	57	486	8	1.64609	0.577171	834|837|972|6868|7852|8772|23586|146722	-2.82317
		10	0	0	-8.28988	15.0414	GO:0060759	GO Biological Processes	regulation of response to cytokine stimulus	-4.57322	3.73367	5.36772	24367	188	486	14	2.88066	0.758718	103|329|834|837|841|972|6352|6868|7852|8772|22900|23586|114769|146722	-2.66742
		10	0	0	-8.28988	15.0414	GO:0001959	GO Biological Processes	regulation of cytokine-mediated signaling pathway	-4.27746	3.72453	5.1601	24367	175	486	13	2.6749	0.731893	103|329|834|837|841|972|6352|6868|7852|8772|22900|114769|146722	-2.46214
		10	0	0	-8.28988	15.0414	GO:0001961	GO Biological Processes	positive regulation of cytokine-mediated signaling pathway	-4.2425	7.0193	6.07799	24367	50	486	7	1.44033	0.540459	834|837|972|6868|7852|8772|146722	-2.43661
		10	0	0	-8.28988	15.0414	R-HSA-168638	Reactome Gene Sets	NOD1/2 Signaling Pathway	-4.07596	8.13046	6.19201	24367	37	486	6	1.23457	0.500889	329|834|835|837|841|64170	-2.31436
		10	0	0	-8.28988	15.0414	GO:0010803	GO Biological Processes	regulation of tumor necrosis factor-mediated signaling pathway	-3.7296	5.84942	5.36517	24367	60	486	7	1.44033	0.540459	329|834|837|841|6868|22900|114769	-2.02328
		10	0	0	-8.28988	15.0414	GO:0034612	GO Biological Processes	response to tumor necrosis factor	-3.19063	2.54668	3.94154	24367	315	486	16	3.29218	0.809384	329|672|834|836|837|841|965|1116|1277|1535|2633|6352|6868|8754|22900|114769	-1.60392
		10	0	0	-8.28988	15.0414	GO:1903265	GO Biological Processes	positive regulation of tumor necrosis factor-mediated signaling pathway	-3.06935	15.0414	6.3355	24367	10	486	3	0.617284	0.355287	834|837|6868	-1.5063
	Immune response	14	1	1	-7.92439	2.64546	GO:0019221	GO Biological Processes	cytokine-mediated signaling pathway	-7.92439	2.64546	6.73349	24367	796	486	42	8.64198	1.27456	103|240|301|302|329|567|684|829|834|836|837|841|920|942|960|972|998|1154|1230|1234|1278|1439|1796|2207|2323|2335|2633|3627|4261|4283|6352|6373|6868|7852|8772|9034|10538|22900|23529|114769|146722|729230	-5.31285
		14	0	0	-7.92439	2.64546	R-HSA-449147	Reactome Gene Sets	Signaling by Interleukins	-2.97596	2.17518	3.634	24367	461	486	20	4.11523	0.90106	240|301|302|829|834|836|920|942|998|1154|1230|1234|1278|1439|2335|3627|6352|10538|23529|729230	-1.4347
	Endocytosis	15	1	1	-7.87505	6.73494	GO:0045807	GO Biological Processes	positive regulation of endocytosis	-7.87505	5.5347	8.0532	24367	154	486	17	3.49794	0.833406	302|567|636|717|811|967|977|998|1535|1601|1794|1950|2207|2213|64581|146722|196527	-5.28366
		15	0	0	-7.87505	6.73494	GO:0030100	GO Biological Processes	regulation of endocytosis	-7.0888	3.85676	6.93271	24367	286	486	22	4.52675	0.943009	302|382|567|636|717|811|967|977|998|1445|1535|1601|1794|1950|2207|2213|11314|23607|30844|64581|146722|196527	-4.57588
		15	0	0	-7.87505	6.73494	GO:0006909	GO Biological Processes	phagocytosis	-5.70868	3.09992	5.82235	24367	372	486	23	4.73251	0.963163	301|717|811|917|998|1445|1535|1794|2207|2212|2213|2214|9936|9938|10092|10095|10096|10109|11314|22918|64581|146722|196527	-3.50685
		15	0	0	-7.87505	6.73494	GO:0050764	GO Biological Processes	regulation of phagocytosis	-5.46805	5.74496	6.64521	24367	96	486	11	2.26337	0.674666	717|811|1445|1535|1794|2207|2213|11314|64581|146722|196527	-3.33928
		15	0	0	-7.87505	6.73494	GO:0050766	GO Biological Processes	positive regulation of phagocytosis	-5.14812	6.73494	6.70574	24367	67	486	9	1.85185	0.611542	717|811|1535|1794|2207|2213|64581|146722|196527	-3.07452
		15	0	0	-7.87505	6.73494	GO:0060627	GO Biological Processes	regulation of vesicle-mediated transport	-4.37628	2.39629	4.69853	24367	544	486	26	5.34979	1.02073	301|302|382|567|636|717|811|967|977|998|1445|1535|1601|1794|1950|2207|2213|2242|11314|23607|30817|30844|64581|146722|196527|729230	-2.52993
	Immnue response	16	1	1	-7.43773	6.19681	GO:0043123	GO Biological Processes	positive regulation of I-kappaB kinase/NF-kappaB signaling	-7.43773	4.87828	7.55375	24367	185	486	18	3.7037	0.856653	329|684|834|841|843|920|972|2149|2316|8772|8837|8915|11214|64170|80216|84962|114769|124583	-4.88948
		16	0	0	-7.43773	6.19681	GO:0007249	GO Biological Processes	I-kappaB kinase/NF-kappaB signaling	-6.63616	3.77382	6.64758	24367	279	486	21	4.32099	0.92232	329|602|684|695|834|841|843|920|972|2149|2316|8772|8837|8915|11214|22900|64170|80216|84962|114769|124583	-4.21468
		16	0	0	-7.43773	6.19681	GO:0043281	GO Biological Processes	regulation of cysteine-type endopeptidase activity involved in apoptotic process	-6.44811	4.19759	6.71814	24367	215	486	18	3.7037	0.856653	329|578|581|834|837|841|843|960|1611|2149|8772|8837|8915|22900|64170|64581|83596|114769	-4.06852
		16	0	0	-7.43773	6.19681	GO:2000116	GO Biological Processes	regulation of cysteine-type endopeptidase activity	-6.42373	3.98585	6.61746	24367	239	486	19	3.90947	0.879186	329|578|581|831|834|837|841|843|960|1611|2149|8772|8837|8915|22900|64170|64581|83596|114769	-4.05031
		16	0	0	-7.43773	6.19681	GO:0043280	GO Biological Processes	positive regulation of cysteine-type endopeptidase activity involved in apoptotic process	-6.29752	5.23828	7.01815	24367	134	486	14	2.88066	0.758718	578|581|834|837|841|843|1611|2149|8772|8837|8915|22900|64170|64581	-3.96518
		16	0	0	-7.43773	6.19681	GO:0043122	GO Biological Processes	regulation of I-kappaB kinase/NF-kappaB signaling	-6.25883	3.88824	6.48178	24367	245	486	19	3.90947	0.879186	329|684|834|841|843|920|972|2149|2316|8772|8837|8915|11214|22900|64170|80216|84962|114769|124583	-3.93095
		16	0	0	-7.43773	6.19681	GO:0006919	GO Biological Processes	activation of cysteine-type endopeptidase activity involved in apoptotic process	-5.79656	6.19681	7.00664	24367	89	486	11	2.26337	0.674666	578|581|834|837|841|843|1611|2149|8772|8837|22900	-3.57088
		16	0	0	-7.43773	6.19681	GO:2001056	GO Biological Processes	positive regulation of cysteine-type endopeptidase activity	-5.66963	4.64854	6.41565	24367	151	486	14	2.88066	0.758718	578|581|834|837|841|843|1611|2149|8772|8837|8915|22900|64170|64581	-3.48203
		16	0	0	-7.43773	6.19681	GO:0010942	GO Biological Processes	positive regulation of cell death	-5.60876	2.37459	5.41336	24367	739	486	35	7.20165	1.17265	301|578|580|581|712|834|835|836|837|841|843|998|1075|1522|1611|1647|1981|2149|2213|2683|6352|8772|8837|8915|11200|11214|11218|22900|29126|51063|51107|57103|64170|64581|196527	-3.45103
		16	0	0	-7.43773	6.19681	GO:0052548	GO Biological Processes	regulation of endopeptidase activity	-5.18397	2.80492	5.38054	24367	429	486	24	4.93827	0.982816	2|12|329|578|581|684|831|834|837|841|843|960|1475|1611|2149|8772|8837|8915|22900|64170|64581|83596|114769|135228	-3.10542
	Organism process	11	1	1	-8.27636	20.0551	GO:0043900	GO Biological Processes	regulation of multi-organism process	-8.27636	3.52912	7.38591	24367	412	486	29	5.96708	1.07449	103|302|329|397|684|811|920|972|1105|1535|1655|2683|4064|5610|6352|7852|10875|22900|23586|27350|55601|60489|63901|64581|114769|140564|151636|200316|255520	-5.58051
		11	0	0	-8.27636	20.0551	GO:0051607	GO Biological Processes	defense response to virus	-7.50627	4.24554	7.32855	24367	248	486	21	4.32099	0.92232	103|329|684|2316|2633|3627|4283|5610|8772|10146|10875|23586|27350|55601|60489|63901|64170|140564|151636|200316|255520	-4.95059
		11	0	0	-8.27636	20.0551	GO:0009615	GO Biological Processes	response to virus	-7.11745	3.60272	6.83252	24367	334	486	24	4.93827	0.982816	103|329|602|684|2316|2633|3627|4283|5610|6352|7852|8772|10146|10875|23586|27350|55601|60489|63901|64170|140564|151636|200316|255520	-4.59769
		11	0	0	-8.27636	20.0551	GO:0002831	GO Biological Processes	regulation of response to biotic stimulus	-6.7669	5.29625	7.32464	24367	142	486	15	3.08642	0.784516	329|1535|4064|10666|10875|22900|23586|29126|55601|57103|60489|114769|151636|200316|255520	-4.30512
		11	0	0	-8.27636	20.0551	GO:0098542	GO Biological Processes	defense response to other organism	-5.85501	2.60784	5.66926	24367	596	486	31	6.3786	1.10849	103|329|602|684|728|920|1535|2207|2316|2633|3627|4283|5610|6868|8542|8772|10146|10538|10875|23586|27350|55601|60489|63901|64170|64581|116071|140564|151636|200316|255520	-3.61508
		11	0	0	-8.27636	20.0551	GO:0019079	GO Biological Processes	viral genome replication	-5.02894	4.73744	6.02412	24367	127	486	12	2.46914	0.703923	103|684|998|1655|5610|6352|7913|27350|60489|63901|140564|200316	-3.00869
		11	0	0	-8.27636	20.0551	GO:0043901	GO Biological Processes	negative regulation of multi-organism process	-4.89519	3.98824	5.67582	24367	176	486	14	2.88066	0.758718	302|397|684|811|5610|6352|10875|22900|27350|60489|63901|114769|140564|200316	-2.90564
		11	0	0	-8.27636	20.0551	GO:0045069	GO Biological Processes	regulation of viral genome replication	-4.53779	5.06443	5.78075	24367	99	486	10	2.05761	0.643945	103|684|1655|5610|6352|27350|60489|63901|140564|200316	-2.64682
		11	0	0	-8.27636	20.0551	GO:0070383	GO Biological Processes	DNA cytosine deamination	-4.52522	20.0551	8.59774	24367	10	486	4	0.823045	0.409826	27350|60489|140564|200316	-2.64068
		11	0	0	-8.27636	20.0551	GO:0045071	GO Biological Processes	negative regulation of viral genome replication	-4.50742	6.4694	6.15137	24367	62	486	8	1.64609	0.577171	684|5610|6352|27350|60489|63901|140564|200316	-2.63856
	Coagulation	17	0	0	-7.19997	5.05265	GO:0002576	GO Biological Processes	platelet degranulation	-4.99398	4.70042	5.98802	24367	128	486	12	2.46914	0.703923	1|2|12|308|967|1521|1950|2207|2316|2335|83706|135228	-2.98266
		17	0	0	-7.19997	5.05265	GO:0007596	GO Biological Processes	blood coagulation	-2.89598	2.38752	3.65347	24367	336	486	16	3.29218	0.809384	2|308|829|953|998|1192|1277|1278|1281|2149|2151|2207|2316|83706|139818|196527	-1.37553
		17	0	0	-7.19997	5.05265	GO:0007599	GO Biological Processes	hemostasis	-2.83011	2.35251	3.58807	24367	341	486	16	3.29218	0.809384	2|308|829|953|998|1192|1277|1278|1281|2149|2151|2207|2316|83706|139818|196527	-1.32124
		17	0	0	-7.19997	5.05265	GO:0050817	GO Biological Processes	coagulation	-2.81713	2.34563	3.57513	24367	342	486	16	3.29218	0.809384	2|308|829|953|998|1192|1277|1278|1281|2149|2151|2207|2316|83706|139818|196527	-1.31293
		17	0	0	-7.19997	5.05265	hsa04611	KEGG Pathway	Platelet activation	-2.4813	3.261	3.5862	24367	123	486	8	1.64609	0.577171	695|1277|1278|1281|2149|2207|2212|83706	-1.06173
		17	0	0	-7.19997	5.05265	GO:0030168	GO Biological Processes	platelet activation	-2.41454	2.93013	3.42774	24367	154	486	9	1.85185	0.611542	1192|1277|1278|1281|2149|2151|2207|2316|83706	-1.00819
		17	0	0	-7.19997	5.05265	GO:0050878	GO Biological Processes	regulation of body fluid levels	-2.1658	1.87893	2.85305	24367	507	486	19	3.90947	0.879186	2|302|308|538|829|953|998|1192|1277|1278|1281|1535|2149|2151|2207|2316|83706|139818|196527	-0.817041
	Immune response	18	1	1	-6.9425	14.3251	GO:0042108	GO Biological Processes	positive regulation of cytokine biosynthetic process	-6.9425	7.99299	8.29825	24367	69	486	11	2.26337	0.674666	602|916|920|942|972|1054|1536|8915|64581|80381|729230	-4.43631
	Cytokine process	18	0	0	-6.9425	14.3251	M34	Canonical Pathways	PID TCR PATHWAY	-6.15159	7.59665	7.65539	24367	66	486	10	2.05761	0.643945	916|917|920|942|998|1445|2316|2533|8915|28988	-3.86187
		18	0	0	-6.9425	14.3251	GO:0042035	GO Biological Processes	regulation of cytokine biosynthetic process	-5.39897	5.14234	6.40719	24367	117	486	12	2.46914	0.703923	602|916|920|942|972|1054|1536|8915|64170|64581|80381|729230	-3.28399
		18	0	0	-6.9425	14.3251	GO:0042089	GO Biological Processes	cytokine biosynthetic process	-5.06425	4.77503	6.06059	24367	126	486	12	2.46914	0.703923	602|916|920|942|972|1054|1536|8915|64170|64581|80381|729230	-3.0307
		18	0	0	-6.9425	14.3251	GO:0042107	GO Biological Processes	cytokine metabolic process	-5.02894	4.73744	6.02412	24367	127	486	12	2.46914	0.703923	602|916|920|942|972|1054|1536|8915|64170|64581|80381|729230	-3.00869
	Interleukin-2	18	0	0	-6.9425	14.3251	GO:0032623	GO Biological Processes	interleukin-2 production	-5.3162	7.05064	6.91425	24367	64	486	9	1.85185	0.611542	301|916|920|942|2207|2633|64170|64581|729230	-3.21981
		18	0	0	-6.9425	14.3251	GO:0032663	GO Biological Processes	regulation of interleukin-2 production	-4.89804	7.29278	6.66496	24367	55	486	8	1.64609	0.577171	301|916|920|942|2633|64170|64581|729230	-2.90564
		18	0	0	-6.9425	14.3251	GO:0032743	GO Biological Processes	positive regulation of interleukin-2 production	-4.53133	9.7041	6.91774	24367	31	486	6	1.23457	0.500889	301|916|920|942|64581|729230	-2.64359
		18	0	0	-6.9425	14.3251	GO:0045076	GO Biological Processes	regulation of interleukin-2 biosynthetic process	-4.4269	12.5345	7.36163	24367	20	486	5	1.02881	0.457723	916|920|942|64170|64581	-2.57317
		18	0	0	-6.9425	14.3251	GO:0042094	GO Biological Processes	interleukin-2 biosynthetic process	-4.11183	10.8995	6.7759	24367	23	486	5	1.02881	0.457723	916|920|942|64170|64581	-2.34661
	Bacterial origin	19	1	1	-6.56068	4.24897	GO:0002237	GO Biological Processes	response to molecule of bacterial origin	-6.56068	3.3612	6.42053	24367	358	486	24	4.93827	0.982816	567|728|834|836|841|942|968|1234|1439|2149|2213|3627|4064|4283|6352|6373|6868|8754|8915|22900|29126|64170|114769|129607	-4.16586
		19	0	0	-6.56068	4.24897	GO:0071216	GO Biological Processes	cellular response to biotic stimulus	-6.15188	3.82578	6.39369	24367	249	486	19	3.90947	0.879186	695|834|942|968|1234|2213|3627|4064|4283|6352|6373|8754|8915|22900|29126|57103|64581|114769|129607	-3.86187
		19	0	0	-6.56068	4.24897	GO:0032496	GO Biological Processes	response to lipopolysaccharide	-5.29689	3.11507	5.58599	24367	338	486	21	4.32099	0.92232	728|834|836|841|942|968|1234|1439|2149|3627|4064|4283|6352|6373|6868|8754|8915|22900|29126|114769|129607	-3.20567
		19	0	0	-6.56068	4.24897	GO:0071219	GO Biological Processes	cellular response to molecule of bacterial origin	-4.88952	3.56536	5.51489	24367	225	486	16	3.29218	0.809384	834|942|968|1234|2213|3627|4064|4283|6352|6373|8754|8915|22900|29126|114769|129607	-2.90285
		19	0	0	-6.56068	4.24897	GO:0071222	GO Biological Processes	cellular response to lipopolysaccharide	-4.59563	3.54749	5.31448	24367	212	486	15	3.08642	0.784516	834|942|968|1234|3627|4064|4283|6352|6373|8754|8915|22900|29126|114769|129607	-2.68306
		19	0	0	-6.56068	4.24897	GO:0009617	GO Biological Processes	response to bacterium	-4.52147	2.20084	4.69599	24367	729	486	32	6.58436	1.12499	567|602|728|761|834|836|841|920|942|968|1234|1439|1535|2149|2207|2213|3627|4064|4283|6352|6373|6868|8754|8837|8915|22900|29126|51752|55603|64170|114769|129607	-2.63856
		19	0	0	-6.56068	4.24897	GO:0071396	GO Biological Processes	cellular response to lipid	-3.51571	2.11621	4.00294	24367	616	486	26	5.34979	1.02073	196|301|672|811|834|942|968|1234|1277|1601|1655|2242|3627|4064|4283|6352|6373|8754|8837|8896|8915|11214|22900|29126|114769|129607	-1.85176
		19	0	0	-6.56068	4.24897	GO:0031663	GO Biological Processes	lipopolysaccharide-mediated signaling pathway	-2.19424	4.24897	3.56436	24367	59	486	5	1.02881	0.457723	4064|6352|8915|22900|114769	-0.839867
	Wounding	17	1	1	-7.19997	5.05265	GO:0009611	GO Biological Processes	response to wounding	-7.19997	2.68466	6.40887	24367	691	486	37	7.61317	1.20301	2|301|308|378|538|581|829|836|953|960|977|998|1192|1230|1277|1278|1281|2004|2149|2151|2207|2316|2335|2683|6868|7852|8837|9620|64581|64764|83706|84962|131566|135228|139818|196527|729230	-4.67326
		17	0	0	-7.19997	5.05265	R-HSA-76002	Reactome Gene Sets	Platelet activation, signaling and aggregation	-6.42003	3.81277	6.54261	24367	263	486	20	4.11523	0.90106	1|2|12|308|813|967|998|1277|1278|1445|1521|1950|2149|2151|2207|2316|2335|10487|83706|135228	-4.05031
		17	0	0	-7.19997	5.05265	GO:0042060	GO Biological Processes	wound healing	-6.16676	2.69839	5.88473	24367	576	486	31	6.3786	1.10849	2|301|308|829|836|953|960|977|998|1192|1277|1278|1281|2004|2149|2151|2207|2316|2335|2683|6868|7852|8837|9620|64581|83706|84962|131566|135228|139818|196527	-3.86468
		17	0	0	-7.19997	5.05265	R-HSA-114608	Reactome Gene Sets	Platelet degranulation	-5.71259	5.05265	6.5837	24367	129	486	13	2.6749	0.731893	1|2|12|308|813|967|1521|1950|2316|2335|10487|83706|135228	-3.50743
		17	0	0	-7.19997	5.05265	R-HSA-76005	Reactome Gene Sets	Response to elevated platelet cytosolic Ca2+	-5.52662	4.86412	6.39858	24367	134	486	13	2.6749	0.731893	1|2|12|308|813|967|1521|1950|2316|2335|10487|83706|135228	-3.37777
		17	0	0	-7.19997	5.05265	R-HSA-109582	Reactome Gene Sets	Hemostasis	-5.47346	2.49883	5.40189	24367	622	486	31	6.3786	1.10849	1|2|12|302|308|813|829|914|960|962|965|967|972|998|1017|1277|1278|1445|1521|1794|1950|2149|2151|2207|2316|2335|10487|83706|85440|135228|139818	-3.33928
	Migration	13	1	1	-7.98815	14.6235	GO:0050900	GO Biological Processes	leukocyte migration	-7.98815	3.18336	7.0658	24367	504	486	32	6.58436	1.12499	240|301|683|728|811|914|960|962|965|972|998|1230|1234|1277|1278|1588|2207|2335|2683|3627|4283|6352|6373|6868|7852|8772|11117|11314|30817|51192|196527|729230	-5.35924
		13	0	0	-7.98815	14.6235	GO:0030595	GO Biological Processes	leukocyte chemotaxis	-7.59386	4.49667	7.48318	24367	223	486	20	4.11523	0.90106	240|301|683|728|811|972|1230|1234|1588|2207|3627|4283|6352|6373|6868|7852|30817|51192|196527|729230	-5.02295
		13	0	0	-7.98815	14.6235	GO:0036336	GO Biological Processes	dendritic cell migration	-7.28605	14.3251	10.0643	24367	28	486	8	1.64609	0.577171	811|998|1230|1234|6352|7852|196527|729230	-4.74724
		13	0	0	-7.98815	14.6235	GO:0060326	GO Biological Processes	cell chemotaxis	-6.62743	3.6284	6.57865	24367	304	486	22	4.52675	0.943009	240|301|683|728|811|972|1230|1234|1588|2207|3627|4283|4363|6352|6373|6868|7852|9034|30817|51192|196527|729230	-4.21141
		13	0	0	-7.98815	14.6235	GO:0002407	GO Biological Processes	dendritic cell chemotaxis	-6.50831	14.6235	9.52561	24367	24	486	7	1.44033	0.540459	811|1230|1234|6352|7852|196527|729230	-4.11862
		13	0	0	-7.98815	14.6235	GO:0097529	GO Biological Processes	myeloid leukocyte migration	-5.86349	4.02049	6.30123	24367	212	486	17	3.49794	0.833406	301|683|728|972|1230|1588|2207|3627|4283|6352|6373|11117|11314|30817|51192|196527|729230	-3.61993
		13	0	0	-7.98815	14.6235	GO:0002685	GO Biological Processes	regulation of leukocyte migration	-4.76699	3.66862	5.47371	24367	205	486	15	3.08642	0.784516	301|683|728|811|972|1230|1588|3627|6352|6868|8772|11117|11314|196527|729230	-2.81149
		13	0	0	-7.98815	14.6235	GO:2000147	GO Biological Processes	positive regulation of cell motility	-4.69339	2.40387	4.89874	24367	584	486	28	5.76132	1.05696	301|382|538|728|811|972|977|1230|1277|1366|1601|1950|2149|2316|2335|3627|6352|6868|7852|8754|8772|29126|64581|83706|85440|196527|285966|729230	-2.7581
		13	0	0	-7.98815	14.6235	GO:0090026	GO Biological Processes	positive regulation of monocyte chemotaxis	-4.67015	13.9272	7.82679	24367	18	486	5	1.02881	0.457723	1230|3627|6352|196527|729230	-2.74021
		13	0	0	-7.98815	14.6235	GO:0002688	GO Biological Processes	regulation of leukocyte chemotaxis	-4.63797	4.71382	5.74436	24367	117	486	11	2.26337	0.674666	683|728|811|972|1230|1588|3627|6352|6868|196527|729230	-2.71506
	Apoptosis	9	1	1	-8.5055	13.1942	GO:0071887	GO Biological Processes	leukocyte apoptotic process	-8.5055	7.09498	8.97129	24367	106	486	15	3.08642	0.784516	301|578|581|695|836|917|972|1234|2207|6352|6868|8772|8915|9212|29126	-5.76617
		9	0	0	-8.5055	13.1942	GO:2000106	GO Biological Processes	regulation of leukocyte apoptotic process	-7.87037	7.66814	8.78529	24367	85	486	13	2.6749	0.731893	301|581|695|917|972|1234|2207|6352|6868|8772|8915|9212|29126	-5.28366
		9	0	0	-8.5055	13.1942	GO:0070228	GO Biological Processes	regulation of lymphocyte apoptotic process	-5.88387	8.20438	7.63047	24367	55	486	9	1.85185	0.611542	581|695|917|972|6352|8772|8915|9212|29126	-3.62923
		9	0	0	-8.5055	13.1942	GO:0070227	GO Biological Processes	lymphocyte apoptotic process	-5.85008	7.06167	7.2969	24367	71	486	10	2.05761	0.643945	578|581|695|917|972|6352|8772|8915|9212|29126	-3.61376
		9	0	0	-8.5055	13.1942	GO:0001783	GO Biological Processes	B cell apoptotic process	-5.10609	12.0331	7.87359	24367	25	486	6	1.23457	0.500889	578|581|695|972|8915|9212	-3.05818
	Glycoprotein metabolic process	12	1	1	-8.18234	14.7464	GO:0009100	GO Biological Processes	glycoprotein metabolic process	-8.18234	3.49519	7.32271	24367	416	486	29	5.96708	1.07449	538|1650|1798|2132|2589|2590|2683|8693|8702|9695|10195|10317|22856|23071|23193|23333|25825|29929|29940|51009|54480|55568|55741|79690|79947|84002|85365|91319|124583	-5.51645
		12	0	0	-8.18234	14.7464	GO:0009101	GO Biological Processes	glycoprotein biosynthetic process	-6.90233	3.50819	6.67373	24367	343	486	24	4.93827	0.982816	538|1650|1798|2132|2589|2590|2683|8693|8702|10195|10317|22856|23333|25825|29929|29940|54480|55568|79690|79947|84002|85365|91319|124583	-4.41573
		12	0	0	-8.18234	14.7464	R-HSA-446203	Reactome Gene Sets	Asparagine N-linked glycosylation	-4.88546	3.13362	5.34026	24367	304	486	19	3.90947	0.879186	378|811|829|1075|1522|1650|1798|2683|8702|8790|9276|9695|10195|23193|29929|51009|55741|79947|85365	-2.90081
		12	0	0	-8.18234	14.7464	R-HSA-3781860	Reactome Gene Sets	Diseases associated with N-glycosylation of proteins	-4.80431	14.7464	8.08814	24367	17	486	5	1.02881	0.457723	1798|2683|10195|29929|85365	-2.83739
		12	0	0	-8.18234	14.7464	GO:0006486	GO Biological Processes	protein glycosylation	-4.7256	3.30366	5.30667	24367	258	486	17	3.49794	0.833406	1650|1798|2132|2589|2590|2683|8693|8702|10195|10317|23333|29929|55568|79947|84002|85365|91319	-2.77757
		12	0	0	-8.18234	14.7464	GO:0043413	GO Biological Processes	macromolecule glycosylation	-4.7256	3.30366	5.30667	24367	258	486	17	3.49794	0.833406	1650|1798|2132|2589|2590|2683|8693|8702|10195|10317|23333|29929|55568|79947|84002|85365|91319	-2.77757
		12	0	0	-8.18234	14.7464	GO:0006487	GO Biological Processes	protein N-linked glycosylation	-4.69422	5.93738	6.14985	24367	76	486	9	1.85185	0.611542	1650|1798|2683|10195|10317|29929|79947|85365|91319	-2.7581
		12	0	0	-8.18234	14.7464	GO:0006488	GO Biological Processes	dolichol-linked oligosaccharide biosynthetic process	-4.54468	13.1942	7.58545	24367	19	486	5	1.02881	0.457723	1798|10195|29929|79947|85365	-2.64968
		12	0	0	-8.18234	14.7464	GO:0070085	GO Biological Processes	glycosylation	-4.47417	3.15683	5.08393	24367	270	486	17	3.49794	0.833406	1650|1798|2132|2589|2590|2683|8693|8702|10195|10317|23333|29929|55568|79947|84002|85365|91319	-2.61143
		12	0	0	-8.18234	14.7464	GO:0006490	GO Biological Processes	oligosaccharide-lipid intermediate biosynthetic process	-4.4269	12.5345	7.36163	24367	20	486	5	1.02881	0.457723	1798|10195|29929|79947|85365	-2.57317
	Hydrolase activity	20	1	1	-6.38435	3.9965	GO:0051345	GO Biological Processes	positive regulation of hydrolase activity	-6.38435	2.45204	5.86828	24367	777	486	38	7.81893	1.2178	141|283|378|397|578|581|663|728|834|837|841|843|1611|1794|2149|2335|6352|8772|8837|8915|9938|11314|22900|54431|55114|55616|55635|55803|55843|64170|64411|64581|85440|93663|139818|201176|255520|257106	-4.01949
		20	0	0	-6.38435	3.9965	GO:0007264	GO Biological Processes	small GTPase mediated signal transduction	-4.64242	2.43475	4.88213	24367	556	486	27	5.55556	1.03904	2|382|397|998|1017|1278|1281|1794|1796|2149|2151|2203|9077|9620|9938|10146|11214|23607|28988|55114|55843|64411|79930|85440|93663|139818|257106	-2.71776
		20	0	0	-6.38435	3.9965	R-HSA-194840	Reactome Gene Sets	Rho GTPase cycle	-3.97883	3.9965	5.03581	24367	138	486	11	2.26337	0.674666	2|397|998|9938|11214|55114|55843|64411|93663|201176|257106	-2.23143
		20	0	0	-6.38435	3.9965	GO:0043547	GO Biological Processes	positive regulation of GTPase activity	-3.2548	2.35215	3.91448	24367	405	486	19	3.90947	0.879186	141|397|663|1794|2149|6352|9938|55114|55616|55635|55803|55843|64411|85440|93663|139818|201176|255520|257106	-1.64326
		20	0	0	-6.38435	3.9965	GO:0051056	GO Biological Processes	regulation of small GTPase mediated signal transduction	-3.17591	2.53863	3.9273	24367	316	486	16	3.29218	0.809384	2|382|397|998|1281|2149|2151|2203|9938|11214|23607|55114|55843|64411|93663|257106	-1.5916
		20	0	0	-6.38435	3.9965	GO:0043087	GO Biological Processes	regulation of GTPase activity	-2.75727	2.08473	3.42774	24367	481	486	20	4.11523	0.90106	141|397|663|1794|2149|6352|9938|55114|55616|55635|55803|55843|64411|84962|85440|93663|139818|201176|255520|257106	-1.26256
		20	0	0	-6.38435	3.9965	GO:0007265	GO Biological Processes	Ras protein signal transduction	-2.13837	1.99554	2.87121	24367	402	486	16	3.29218	0.809384	382|397|998|1017|1278|1281|1796|2149|2151|2203|9620|10146|11214|28988|55114|79930	-0.795014
