# Supplementary material for: SAMD9 Is Relating With M2 Macrophage and Remarkable Malignancy Characters in Low-Grade Glioma
Source: Front Immunol. 2021 Apr 16;12:659659. doi: 10.3389/fimmu.2021.659659 (PMC8085496; doi:10.3389/fimmu.2021.659659)
Supplement: Supplementary file 7 [file Table_2.xlsx]

## Sheet: Supplementary Table 2 character
Classification	Group in classification	GROUP_ID	FirstInGroupByEnrichment	FirstInGroupByLogP	BestLogPInGroup	BestEnrichmentInGroup	GO	Category	CategoryID	Description	LogP	Enrichment	Z-score	#TotalGeneInLibrary	#GeneInGO	#GeneInHitList	#GeneInGOAndHitList	%InGO	STDV %InGO	GeneID	Log(q-value)
Immunity	Cytokine production	1	1	1	-53.2088	8.45163	GO:0001817	GO Biological Processes	19	regulation of cytokine production	-53.2088	6.59713	22.5895	24367	755	499	102	20.4409	1.80528	301|567|684|695|718|834|841|861|914|941|942|959|965|972|1536|1992|1997|2207|2213|2633|3071|3077|3082|3106|3113|3115|3133|3134|3428|3574|3594|3600|3606|3620|3635|3659|3665|3965|4067|4615|4790|5336|5610|5724|5734|5788|6693|6737|6772|6774|6850|7096|7097|7098|7100|7318|7706|8737|8826|8832|9111|9636|10225|10333|10384|10385|10475|10666|10859|11035|11118|11119|23586|23607|26191|29126|51191|51284|51311|5…	-48.8897
		1	0	0	-53.2088	8.45163	GO:0001819	GO Biological Processes	19	positive regulation of cytokine production	-37.0576	7.11039	19.278	24367	467	499	68	13.6273	1.53583	301|567|718|834|841|861|914|941|942|959|965|972|1536|2207|3082|3113|3115|3133|3134|3428|3574|3594|3600|3606|3620|3659|3665|3965|4615|4790|5336|5610|5724|5734|5788|6693|6772|6774|6850|7096|7097|7098|7100|7706|8737|10333|10666|10859|23586|26191|29126|51284|51311|54440|55601|64135|64581|81030|84282|84868|91543|114836|115004|115362|117854|150372|388325|729230	-33.6416
		1	0	0	-53.2088	8.45163	GO:0045088	GO Biological Processes	19	regulation of innate immune response	-35.1187	7.03782	18.7137	24367	451	499	65	13.0261	1.50678	103|695|710|841|1520|2207|2213|3106|3133|3134|3428|3659|3665|3689|3965|4067|4615|4790|5336|5359|5696|5698|5701|6772|6850|7096|7097|7098|7100|7409|7706|8737|9111|10010|10225|10333|10666|10859|11274|23586|26191|51284|51311|51752|54625|55601|58484|64135|80216|81030|81622|81793|83666|84166|84282|84868|85363|91543|92610|114836|115004|115362|117854|118788|388325	-31.8788
		1	0	0	-53.2088	8.45163	GO:0031349	GO Biological Processes	19	positive regulation of defense response	-31.4986	6.13938	17.0784	24367	517	499	65	13.0261	1.50678	695|718|841|1075|1520|2207|3133|3134|3428|3600|3606|3620|3659|3665|3689|3965|4067|4615|4790|5294|5336|5359|5696|5698|5701|5734|6850|7096|7097|7098|7100|7409|7706|8737|9180|10010|10333|10666|23586|26191|26228|51284|51311|55601|58484|64135|64581|80216|81030|81622|81793|83666|84166|84282|84868|85363|91543|92610|114836|115004|115362|117854|118788|388325|729230	-28.4818
		1	0	0	-53.2088	8.45163	GO:0045089	GO Biological Processes	19	positive regulation of innate immune response	-28.695	6.90291	16.8137	24367	382	499	54	10.8216	1.39068	695|841|1520|2207|3133|3134|3428|3659|3665|3689|3965|4067|4615|4790|5336|5359|5696|5698|5701|6850|7096|7097|7098|7100|7409|7706|8737|10010|10333|10666|23586|26191|51284|51311|55601|58484|64135|80216|81030|81622|81793|83666|84166|84282|84868|85363|91543|92610|114836|115004|115362|117854|118788|388325	-25.8231
		1	0	0	-53.2088	8.45163	GO:0002218	GO Biological Processes	19	activation of innate immune response	-21.7681	6.48075	14.3599	24367	324	499	43	8.61723	1.25622	695|841|1520|2207|3428|3659|3665|3689|3965|4067|4615|4790|5336|5696|5698|5701|6850|7096|7097|7098|7100|7706|8737|10010|10333|23586|26191|51284|51311|55601|58484|64135|80216|81622|81793|84282|84868|85363|91543|92610|115004|118788|388325	-19.1972
		1	0	0	-53.2088	8.45163	GO:0002758	GO Biological Processes	19	innate immune response-activating signal transduction	-19.3966	6.32703	13.4462	24367	301	499	39	7.81563	1.2016	695|841|1520|2207|3659|3665|3689|3965|4067|4615|4790|5336|5696|5698|5701|6850|7096|7097|7098|7100|7706|8737|10010|10333|23586|26191|51284|51311|55601|64135|80216|81622|81793|84282|84868|91543|92610|118788|388325	-16.9583
		1	0	0	-53.2088	8.45163	GO:0002221	GO Biological Processes	19	pattern recognition receptor signaling pathway	-18.7694	7.81307	13.9888	24367	200	499	32	6.41283	1.09669	695|841|1520|3659|3665|3689|3965|4067|4615|7096|7097|7098|7100|7706|8737|10010|10333|23586|26191|51284|51311|55601|64135|80216|81622|81793|84282|84868|91543|92610|118788|388325	-16.3641
		1	0	0	-53.2088	8.45163	GO:0002224	GO Biological Processes	19	toll-like receptor signaling pathway	-14.9347	7.92722	12.4689	24367	154	499	25	5.01002	0.976581	695|841|1520|3659|3665|3689|3965|4067|4615|7096|7097|7098|7100|8737|10010|10333|26191|51284|51311|81622|81793|84868|91543|118788|388325	-12.6984
		1	0	0	-53.2088	8.45163	R-HSA-168898	Reactome Gene Sets	6	Toll-like Receptor Cascades	-11.815	6.79935	10.5743	24367	158	499	22	4.40882	0.919009	695|841|1520|3665|3689|4064|4615|4790|5336|6195|7096|7097|7098|7100|8737|10010|10333|11035|51284|51311|81622|81793	-9.76305
		1	0	0	-53.2088	8.45163	hsa04620	KEGG Pathway	24	Toll-like receptor signaling pathway	-11.4116	8.45163	11.0111	24367	104	499	18	3.60721	0.834753	841|941|942|3627|3665|4283|4615|4790|6373|6772|7096|7097|7098|7100|8737|10333|51284|51311	-9.38694
		1	0	0	-53.2088	8.45163	R-HSA-166016	Reactome Gene Sets	6	Toll Like Receptor 4 (TLR4) Cascade	-7.08528	5.59141	7.61879	24367	131	499	15	3.00601	0.764394	695|841|3665|3689|4064|4615|4790|5336|6195|7096|7097|8737|10010|10333|11035	-5.31395
	Response to virus	2	1	1	-47.2437	14.1769	GO:0051607	GO Biological Processes	19	defense response to virus	-47.2437	12.011	25.2004	24367	248	499	61	12.2244	1.4664	103|684|2537|2633|2635|3428|3594|3600|3627|3659|3660|3665|4277|4283|4343|4599|4600|4938|4939|4940|5359|5610|5788|6036|6039|6772|7098|7706|8638|9636|10269|10346|10475|10859|10875|10964|23586|26191|27350|51191|51284|51311|53840|55601|56829|60489|63901|64108|64135|81622|81844|83666|84166|84282|85363|91543|115004|117854|151636|200316|255520	-43.2256
		2	0	0	-47.2437	14.1769	GO:0009615	GO Biological Processes	19	response to virus	-41.2519	9.21076	21.8468	24367	334	499	63	12.6253	1.48683	103|684|2537|2633|2635|3428|3594|3600|3627|3659|3660|3665|3965|4277|4283|4343|4599|4600|4938|4939|4940|5359|5610|5788|6036|6039|6772|7098|7706|8638|9636|10269|10346|10475|10561|10859|10875|10964|23586|26191|27350|51191|51284|51311|53840|55601|56829|60489|63901|64108|64135|81622|81844|83666|84166|84282|85363|91543|115004|117854|151636|200316|255520	-37.5349
		2	0	0	-47.2437	14.1769	GO:0098542	GO Biological Processes	19	defense response to other organism	-36.4818	6.14492	18.3871	24367	596	499	75	15.0301	1.59979	103|684|944|2207|2537|2633|2635|3133|3140|3428|3594|3600|3627|3659|3660|3665|4277|4283|4343|4599|4600|4615|4938|4939|4940|5359|5610|5788|6036|6039|6693|6772|6850|7097|7098|7100|7706|8638|9636|10269|10333|10346|10475|10859|10875|10964|23586|26191|27350|51191|51284|51311|51316|53840|55601|56829|58484|60489|63901|64108|64135|64581|81622|81844|83666|84166|84282|84868|85363|91543|115004|117854|151636|…	-33.1627
		2	0	0	-47.2437	14.1769	GO:0043900	GO Biological Processes	19	regulation of multi-organism process	-26.1301	6.28174	15.6337	24367	412	499	53	10.6212	1.37929	103|397|684|972|3428|3594|3600|3965|4064|4277|4599|4938|4939|4940|5359|5610|5724|5978|6737|6772|6850|7706|8638|9636|9830|10184|10269|10475|10859|10875|23586|26191|27074|27350|51191|55196|55601|56829|60489|63901|64581|83666|84868|85363|91543|114769|115004|117854|151056|151636|200316|255520|388325	-23.355
		2	0	0	-47.2437	14.1769	GO:0043901	GO Biological Processes	19	negative regulation of multi-organism process	-18.4321	8.32358	14.099	24367	176	499	30	6.01202	1.06413	397|684|3428|4277|4599|4938|4939|4940|5359|5610|5978|6737|6772|7706|8638|9636|9830|10475|10875|27350|55196|56829|60489|63901|84868|85363|91543|114769|117854|200316	-16.0321
		2	0	0	-47.2437	14.1769	GO:0048525	GO Biological Processes	19	negative regulation of viral process	-18.2725	11.4898	15.3501	24367	102	499	24	4.80962	0.957859	684|3428|4599|4938|4939|4940|5359|5610|5978|6737|6772|7706|8638|9636|9830|27350|55196|56829|60489|63901|85363|91543|117854|200316	-15.8879
		2	0	0	-47.2437	14.1769	GO:1903900	GO Biological Processes	19	regulation of viral life cycle	-16.3073	8.52096	13.3147	24367	149	499	26	5.21042	0.99487	103|684|972|3428|3965|4599|4938|4939|4940|5359|5610|6737|7706|8638|9636|10475|27074|27350|55196|56829|60489|63901|85363|91543|117854|200316	-14.0007
		2	0	0	-47.2437	14.1769	GO:1903901	GO Biological Processes	19	negative regulation of viral life cycle	-16.307	11.787	14.5737	24367	87	499	21	4.20842	0.89882	684|3428|4599|4938|4939|4940|5359|5610|6737|7706|8638|9636|27350|55196|56829|60489|63901|85363|91543|117854|200316	-14.0007
		2	0	0	-47.2437	14.1769	GO:0045071	GO Biological Processes	19	negative regulation of viral genome replication	-15.6226	14.1769	15.0209	24367	62	499	18	3.60721	0.834753	684|3428|4599|4938|4939|4940|5359|5610|8638|9636|27350|55196|56829|60489|63901|91543|117854|200316	-13.3449
		2	0	0	-47.2437	14.1769	GO:0050792	GO Biological Processes	19	regulation of viral process	-15.3479	6.77569	12.125	24367	209	499	29	5.81162	1.04736	103|684|972|3428|3965|4599|4938|4939|4940|5359|5610|5978|6737|6772|7706|8638|9636|9830|10475|27074|27350|55196|56829|60489|63901|85363|91543|117854|200316	-13.0819
		2	0	0	-47.2437	14.1769	GO:0043903	GO Biological Processes	19	regulation of symbiosis, encompassing mutualism through parasitism	-14.4843	6.29386	11.5348	24367	225	499	29	5.81162	1.04736	103|684|972|3428|3965|4599|4938|4939|4940|5359|5610|5978|6737|6772|7706|8638|9636|9830|10475|27074|27350|55196|56829|60489|63901|85363|91543|117854|200316	-12.2758
		2	0	0	-47.2437	14.1769	GO:0045069	GO Biological Processes	19	regulation of viral genome replication	-13.9548	9.86498	12.7795	24367	99	499	20	4.00802	0.878076	103|684|3428|4599|4938|4939|4940|5359|5610|8638|9636|10475|27350|55196|56829|60489|63901|91543|117854|200316	-11.7818
		2	0	0	-47.2437	14.1769	GO:0019079	GO Biological Processes	19	viral genome replication	-12.8038	8.07453	11.5576	24367	127	499	21	4.20842	0.89882	103|684|3428|4599|4938|4939|4940|5359|5610|8638|9636|10475|10663|27350|55196|56829|60489|63901|91543|117854|200316	-10.6996
		2	0	0	-47.2437	14.1769	GO:0019058	GO Biological Processes	19	viral life cycle	-10.9573	4.43924	9.09524	24367	330	499	30	6.01202	1.06413	103|684|941|942|972|1234|3428|3965|4599|4938|4939|4940|5359|5610|6737|7706|8638|9636|10475|10663|27074|27350|55196|56829|60489|63901|85363|91543|117854|200316	-8.94994
	Cytokine pathway	3	1	1	-44.5973	17.7082	GO:0019221	GO Biological Processes	19	cytokine-mediated signaling pathway	-44.5973	5.8279	20.0244	24367	796	499	95	19.0381	1.75753	103|240|301|567|684|829|834|837|841|861|941|942|944|959|972|1230|1234|1439|1997|2207|2537|2633|2833|3082|3106|3107|3113|3115|3117|3122|3123|3133|3134|3561|3574|3594|3597|3600|3606|3627|3635|3659|3660|3665|3689|3936|4261|4283|4478|4599|4600|4615|4790|4938|4939|4940|5696|5698|5701|5724|5788|6373|6672|6737|6772|6774|6850|7409|7706|8638|8737|8740|9111|9180|9636|10019|10346|10437|10475|10663|11274|262…	-40.7553
		3	0	0	-44.5973	17.7082	R-HSA-913531	Reactome Gene Sets	6	Interferon Signaling	-35.3627	11.4754	21.5085	24367	200	499	47	9.41884	1.30758	103|567|684|2537|2633|2635|3106|3107|3113|3115|3117|3122|3123|3133|3134|3659|3660|3665|4261|4599|4600|4938|4939|4940|5610|5696|5724|6672|6737|6772|7318|7706|8638|9636|9830|10346|10437|10475|11274|23586|51191|53840|54739|85363|91543|115362|117854	-32.085
		3	0	0	-44.5973	17.7082	GO:0060333	GO Biological Processes	19	interferon-gamma-mediated signaling pathway	-31.8394	17.7082	23.0885	24367	91	499	33	6.61323	1.1125	567|2633|3106|3107|3113|3115|3117|3122|3123|3133|3134|3659|3660|3665|4261|4938|4939|4940|5724|6672|6737|6772|7706|8638|9111|10346|10437|10475|53840|54625|83666|84166|85363	-28.7507
		3	0	0	-44.5973	17.7082	R-HSA-877300	Reactome Gene Sets	6	Interferon gamma signaling	-31.6546	17.5157	22.9481	24367	92	499	33	6.61323	1.1125	567|2633|2635|3106|3107|3113|3115|3117|3122|3123|3133|3134|3659|3660|3665|4261|4938|4939|4940|5724|6672|6737|6772|7706|8638|9830|10346|10437|10475|53840|85363|115362|117854	-28.5908
		3	0	0	-44.5973	17.7082	GO:0034341	GO Biological Processes	19	response to interferon-gamma	-31.5912	10.6366	19.8857	24367	202	499	44	8.81764	1.26935	567|684|834|965|2633|2635|3106|3107|3113|3115|3117|3122|3123|3133|3134|3594|3659|3660|3665|3965|4261|4938|4939|4940|5724|6672|6737|6772|7097|7098|7706|8638|8942|9111|10346|10437|10475|53840|54625|58191|83666|84166|85363|115362	-28.5509
		3	0	0	-44.5973	17.7082	GO:0071346	GO Biological Processes	19	cellular response to interferon-gamma	-30.0763	11.0005	19.5804	24367	182	499	41	8.21643	1.22935	567|834|965|2633|2635|3106|3107|3113|3115|3117|3122|3123|3133|3134|3594|3659|3660|3665|3965|4261|4938|4939|4940|5724|6672|6737|6772|7097|7098|7706|8638|9111|10346|10437|10475|53840|54625|83666|84166|85363|115362	-27.1374
		3	0	0	-44.5973	17.7082	GO:0034340	GO Biological Processes	19	response to type I interferon	-23.6378	13.811	18.4679	24367	99	499	28	5.61122	1.03024	103|684|2537|3106|3107|3133|3134|3659|3660|3665|4599|4600|4615|4938|4939|4940|5696|6672|6772|8638|9636|11274|54739|81030|81844|84166|91543|117854	-20.942
		3	0	0	-44.5973	17.7082	GO:0060337	GO Biological Processes	19	type I interferon signaling pathway	-22.8748	13.8785	18.1848	24367	95	499	27	5.41082	1.01275	103|684|2537|3106|3107|3133|3134|3659|3660|3665|4599|4600|4615|4938|4939|4940|5696|6672|6772|8638|9636|11274|54739|81030|84166|91543|117854	-20.2369
		3	0	0	-44.5973	17.7082	GO:0071357	GO Biological Processes	19	cellular response to type I interferon	-22.8748	13.8785	18.1848	24367	95	499	27	5.41082	1.01275	103|684|2537|3106|3107|3133|3134|3659|3660|3665|4599|4600|4615|4938|4939|4940|5696|6672|6772|8638|9636|11274|54739|81030|84166|91543|117854	-20.2369
		3	0	0	-44.5973	17.7082	R-HSA-909733	Reactome Gene Sets	6	Interferon alpha/beta signaling	-19.9676	15.5695	17.5234	24367	69	499	22	4.40882	0.919009	103|684|2537|3106|3107|3133|3134|3659|3660|3665|4599|4600|4938|4939|4940|5696|6772|8638|9636|11274|54739|91543	-17.4936
	Cytokine pathway	4	1	1	-38.8744	6.02952	GO:0002274	GO Biological Processes	19	myeloid leukocyte activation	-38.8744	6.02952	18.8816	24367	656	499	81	16.2325	1.65074	55|240|399|567|684|695|718|914|963|965|968|972|1075|1520|1536|1794|1992|2207|2212|2213|2720|2799|3071|3106|3107|3600|3606|3683|3689|3903|3937|3965|4067|4790|5265|5294|5359|5701|5724|5788|5836|5873|5880|6036|6282|6850|7048|7096|7097|7098|7462|8754|8773|8778|8826|8832|10333|10666|10788|10875|11010|23071|23191|26228|27180|30817|51284|51311|51316|51816|53831|54918|55276|79930|84061|84868|113277|15037…	-35.2542
		4	0	0	-38.8744	6.02952	GO:0002366	GO Biological Processes	19	leukocyte activation involved in immune response	-37.1417	5.63178	18.1237	24367	711	499	82	16.4329	1.65892	55|240|301|567|684|695|718|941|942|959|963|965|968|1075|1520|1536|1794|1992|2207|2212|2213|2720|2799|3071|3106|3107|3109|3134|3594|3606|3683|3689|3903|3936|3965|4064|4067|4790|5265|5294|5336|5701|5724|5734|5788|5836|5873|5880|6036|6282|6693|6774|6850|7097|7462|8773|8778|8826|8832|10788|10859|10875|11010|23071|23075|23191|27180|30817|51316|51816|53831|54918|55276|79930|84061|84868|114836|150372|16…	-33.6677
		4	0	0	-38.8744	6.02952	GO:0002263	GO Biological Processes	19	cell activation involved in immune response	-36.9601	5.60027	18.0525	24367	715	499	82	16.4329	1.65892	55|240|301|567|684|695|718|941|942|959|963|965|968|1075|1520|1536|1794|1992|2207|2212|2213|2720|2799|3071|3106|3107|3109|3134|3594|3606|3683|3689|3903|3936|3965|4064|4067|4790|5265|5294|5336|5701|5724|5734|5788|5836|5873|5880|6036|6282|6693|6774|6850|7097|7462|8773|8778|8826|8832|10788|10859|10875|11010|23071|23075|23191|27180|30817|51316|51816|53831|54918|55276|79930|84061|84868|114836|150372|16…	-33.5952
		4	0	0	-38.8744	6.02952	GO:0002444	GO Biological Processes	19	myeloid leukocyte mediated immunity	-29.6642	5.71902	16.2605	24367	555	499	65	13.0261	1.50678	55|240|567|684|695|718|963|965|968|1075|1520|1536|1794|1992|2207|2212|2213|2720|2799|3071|3106|3107|3133|3683|3689|3903|3965|4067|4790|5265|5294|5701|5724|5788|5836|5873|5880|6036|6282|6850|7097|7462|8773|8778|8826|8832|10788|10875|11010|23071|23191|23586|27180|30817|51316|51816|53831|54918|55276|79930|84061|150372|160364|196527|729230	-26.743
		4	0	0	-38.8744	6.02952	GO:0043299	GO Biological Processes	19	leukocyte degranulation	-29.643	5.81979	16.33	24367	537	499	64	12.8257	1.49687	55|240|567|684|695|718|963|965|968|1075|1520|1536|1794|1992|2207|2212|2213|2720|2799|3071|3106|3107|3134|3683|3689|3903|3965|4067|4790|5265|5294|5701|5724|5788|5836|5873|5880|6036|6282|6850|7097|7462|8773|8778|8826|8832|10788|10875|11010|23071|23191|27180|30817|51316|51816|53831|54918|55276|79930|84061|150372|160364|196527|729230	-26.7388
		4	0	0	-38.8744	6.02952	GO:0002275	GO Biological Processes	19	myeloid cell activation involved in immune response	-28.3242	5.62412	15.8156	24367	547	499	63	12.6253	1.48683	55|240|567|684|695|718|963|965|968|1075|1520|1536|1794|1992|2207|2212|2720|2799|3071|3106|3107|3683|3689|3903|3965|4067|4790|5265|5294|5701|5724|5788|5836|5873|5880|6036|6282|6850|7097|7462|8773|8778|8826|8832|10788|10875|11010|23071|23191|27180|30817|51316|51816|53831|54918|55276|79930|84061|84868|150372|160364|196527|729230	-25.4675
		4	0	0	-38.8744	6.02952	GO:0045055	GO Biological Processes	19	regulated exocytosis	-27.2991	4.53963	14.6811	24367	796	499	74	14.8297	1.59096	55|240|308|567|684|695|710|718|963|965|968|1075|1520|1536|1794|1992|2207|2212|2213|2720|2799|3071|3082|3106|3107|3134|3683|3689|3903|3959|3965|4067|4790|5265|5294|5341|5701|5724|5788|5836|5873|5880|5978|6036|6282|6850|7094|7097|7462|8773|8778|8826|8832|10184|10788|10875|11010|23071|23191|27180|30817|51316|51816|53831|54918|55276|79930|83706|84061|85477|150372|160364|196527|729230	-24.4985
		4	0	0	-38.8744	6.02952	GO:0036230	GO Biological Processes	19	granulocyte activation	-25.0668	5.48995	14.7722	24367	507	499	57	11.4228	1.42396	55|240|567|684|718|963|965|968|1075|1520|1536|1794|1992|2207|2212|2213|2720|2799|3071|3106|3107|3600|3606|3683|3689|3903|4790|5265|5701|5724|5788|5836|5873|6036|6282|6850|7097|8773|8778|8826|10788|10875|11010|23071|23191|27180|51316|51816|53831|54918|55276|79930|84061|150372|160364|196527|729230	-22.3275
		4	0	0	-38.8744	6.02952	GO:0042119	GO Biological Processes	19	neutrophil activation	-24.4991	5.45823	14.5789	24367	501	499	56	11.2224	1.41301	55|240|567|684|718|963|965|968|1075|1520|1536|1794|1992|2207|2212|2213|2720|2799|3071|3106|3107|3600|3606|3683|3689|3903|4790|5265|5701|5724|5788|5836|5873|6036|6282|6850|7097|8773|8778|8826|10788|10875|11010|23071|23191|27180|51316|51816|53831|54918|55276|79930|84061|150372|160364|196527	-21.7821
		4	0	0	-38.8744	6.02952	GO:0043312	GO Biological Processes	19	neutrophil degranulation	-22.5954	5.30344	13.8852	24367	488	499	53	10.6212	1.37929	55|240|567|684|718|963|965|968|1075|1520|1536|1794|1992|2207|2212|2720|2799|3071|3106|3107|3683|3689|3903|4790|5265|5701|5724|5788|5836|5873|6036|6282|6850|7097|8773|8778|8826|10788|10875|11010|23071|23191|27180|51316|51816|53831|54918|55276|79930|84061|150372|160364|196527	-19.9752
		4	0	0	-38.8744	6.02952	GO:0002283	GO Biological Processes	19	neutrophil activation involved in immune response	-22.4702	5.27103	13.8238	24367	491	499	53	10.6212	1.37929	55|240|567|684|718|963|965|968|1075|1520|1536|1794|1992|2207|2212|2720|2799|3071|3106|3107|3683|3689|3903|4790|5265|5701|5724|5788|5836|5873|6036|6282|6850|7097|8773|8778|8826|10788|10875|11010|23071|23191|27180|51316|51816|53831|54918|55276|79930|84061|150372|160364|196527	-19.8587
		4	0	0	-38.8744	6.02952	R-HSA-6798695	Reactome Gene Sets	6	Neutrophil degranulation	-22.1195	5.2901	13.7259	24367	480	499	52	10.4208	1.36774	55|240|567|684|718|963|965|968|1075|1520|1536|1794|1992|2207|2212|2720|2799|3071|3106|3107|3683|3689|3903|4790|5265|5701|5724|5788|5836|5873|6036|6282|7097|8773|8778|8826|10788|10875|11010|23071|23191|27180|51316|51816|53831|54918|55276|79930|84061|150372|160364|196527	-19.5247
		4	0	0	-38.8744	6.02952	GO:0002446	GO Biological Processes	19	neutrophil mediated immunity	-22.0196	5.15553	13.6029	24367	502	499	53	10.6212	1.37929	55|240|567|684|718|963|965|968|1075|1520|1536|1794|1992|2207|2212|2720|2799|3071|3106|3107|3683|3689|3903|4790|5265|5701|5724|5788|5836|5873|6036|6282|6850|7097|8773|8778|8826|10788|10875|11010|23071|23191|27180|51316|51816|53831|54918|55276|79930|84061|150372|160364|196527	-19.4329
	Immune response	5	1	1	-37.9603	6.04352	GO:0002253	GO Biological Processes	19	activation of immune response	-37.9603	5.6113	18.3033	24367	731	499	84	16.8337	1.67499	695|710|713|714|715|717|718|841|861|1520|1997|2207|2212|2213|2214|2533|2633|3071|3113|3115|3117|3122|3123|3426|3428|3635|3659|3665|3689|3937|3965|4067|4277|4615|4773|4790|5336|5359|5696|5698|5701|5788|6850|7096|7097|7098|7100|7409|7462|7706|8737|10010|10333|10384|10385|10666|11118|11119|23191|23586|26191|26228|50852|51279|51284|51311|54718|54900|55601|58484|64135|80216|81622|81793|84282|84868|853…	-34.4193
		5	0	0	-37.9603	6.04352	GO:0002757	GO Biological Processes	19	immune response-activating signal transduction	-31.4787	5.43413	16.5286	24367	647	499	72	14.4289	1.573	695|841|861|1520|1997|2207|2212|2213|2214|2533|2633|3071|3113|3115|3117|3122|3123|3635|3659|3665|3689|3937|3965|4067|4277|4615|4773|4790|5336|5359|5696|5698|5701|5788|6850|7096|7097|7098|7100|7409|7462|7706|8737|10010|10333|10384|10385|10666|11118|11119|23191|23586|26191|26228|50852|51284|51311|54718|54900|55601|64135|80216|81622|81793|84282|84868|91543|92610|114625|118788|150372|388325	-28.4818
		5	0	0	-37.9603	6.04352	GO:0002764	GO Biological Processes	19	immune response-regulating signaling pathway	-30.8651	5.23452	16.2057	24367	681	499	73	14.6293	1.58203	695|841|861|1520|1997|2207|2212|2213|2214|2533|2633|3071|3113|3115|3117|3122|3123|3635|3659|3665|3689|3937|3965|4067|4277|4615|4773|4790|5336|5359|5696|5698|5701|5788|6850|7096|7097|7098|7100|7409|7462|7706|8737|10010|10333|10384|10385|10666|10859|11118|11119|23191|23586|26191|26228|50852|51284|51311|54718|54900|55601|64135|80216|81622|81793|84282|84868|91543|92610|114625|118788|150372|388325	-27.9077
		5	0	0	-37.9603	6.04352	GO:0050851	GO Biological Processes	19	antigen receptor-mediated signaling pathway	-15.9307	5.49356	11.6996	24367	320	499	36	7.21443	1.15822	695|861|1997|2213|2533|2633|3071|3113|3115|3117|3122|3123|3635|3937|4067|4773|4790|5336|5696|5698|5701|5788|6850|7462|10384|10385|10666|11118|11119|26191|26228|50852|54718|54900|114625|150372	-13.6409
		5	0	0	-37.9603	6.04352	GO:0002429	GO Biological Processes	19	immune response-activating cell surface receptor signaling pathway	-15.4003	4.41126	10.8677	24367	476	499	43	8.61723	1.25622	695|861|1997|2207|2212|2213|2214|2533|2633|3071|3113|3115|3117|3122|3123|3635|3937|4067|4277|4773|4790|5336|5359|5696|5698|5701|5788|6850|7409|7462|10384|10385|10666|11118|11119|23191|26191|26228|50852|54718|54900|114625|150372	-13.1304
		5	0	0	-37.9603	6.04352	GO:0002768	GO Biological Processes	19	immune response-regulating cell surface receptor signaling pathway	-15.0486	4.2212	10.6193	24367	509	499	44	8.81764	1.26935	695|861|1997|2207|2212|2213|2214|2533|2633|3071|3113|3115|3117|3122|3123|3635|3937|4067|4277|4773|4790|5336|5359|5696|5698|5701|5788|6850|7409|7462|10384|10385|10666|10859|11118|11119|23191|26191|26228|50852|54718|54900|114625|150372	-12.8013
		5	0	0	-37.9603	6.04352	GO:0050852	GO Biological Processes	19	T cell receptor signaling pathway	-12.1614	6.04352	10.4076	24367	202	499	25	5.01002	0.976581	1997|2533|2633|3113|3115|3117|3122|3123|3635|3937|4790|5336|5696|5698|5701|5788|10384|10385|10666|11118|11119|26191|50852|54718|114625	-10.0927
	Immune response	6	1	1	-33.8997	11.0752	GO:0042110	GO Biological Processes	19	T cell activation	-33.8997	6.7247	18.1595	24367	472	499	65	13.0261	1.50678	301|399|567|841|860|861|914|941|942|944|959|972|1794|2000|2207|2213|3071|3077|3109|3111|3113|3115|3133|3574|3594|3600|3606|3620|3659|3683|3936|3965|4067|4277|4478|4773|5294|5734|5788|5873|5880|6693|6774|6850|7048|7409|8740|10385|10859|10875|11035|11119|26191|29126|29851|54440|54900|64581|80380|81704|84868|91543|114836|115004|729230	-30.6946
		6	0	0	-33.8997	11.0752	GO:0046649	GO Biological Processes	19	lymphocyte activation	-33.845	5.22264	16.9605	24367	748	499	80	16.0321	1.64248	301|399|567|684|695|841|860|861|914|941|942|944|959|972|1794|2000|2207|2213|3071|3077|3109|3111|3113|3115|3133|3134|3574|3594|3600|3606|3620|3635|3659|3683|3689|3936|3965|4064|4067|4277|4323|4478|4773|5294|5336|5734|5788|5873|5880|6693|6774|6850|7048|7409|7462|8740|8935|10320|10385|10859|10875|11035|11119|23075|26191|29126|29851|54440|54900|64092|64581|80380|81704|84868|91543|114836|115004|150372…	-30.672
		6	0	0	-33.8997	11.0752	GO:0050865	GO Biological Processes	19	regulation of cell activation	-28.8044	5.25404	15.6675	24367	632	499	68	13.6273	1.53583	301|399|695|861|914|941|942|944|959|972|1075|2207|2213|3071|3077|3109|3111|3113|3115|3133|3134|3574|3594|3600|3606|3620|3635|3659|3689|3965|4067|4323|4773|5341|5359|5724|5788|5880|6195|6693|6850|7048|7409|8740|8832|10019|10333|10385|10630|10666|10859|10875|11035|26191|26228|29126|29851|30817|54440|54900|64092|64581|80380|81704|84868|115004|150372|729230	-25.9167
		6	0	0	-33.8997	11.0752	GO:0046651	GO Biological Processes	19	lymphocyte proliferation	-27.6207	8.13861	17.2455	24367	276	499	46	9.21844	1.29502	301|695|941|942|944|959|972|1794|2000|2213|3071|3109|3113|3115|3133|3574|3594|3600|3606|3620|3635|3659|3965|4064|4067|4478|4773|5294|5788|5880|6693|6850|7048|8740|10385|10859|11035|11119|26191|29126|54440|80380|81704|84868|202309|729230	-24.7787
		6	0	0	-33.8997	11.0752	GO:0032943	GO Biological Processes	19	mononuclear cell proliferation	-27.4092	8.0511	17.1275	24367	279	499	46	9.21844	1.29502	301|695|941|942|944|959|972|1794|2000|2213|3071|3109|3113|3115|3133|3574|3594|3600|3606|3620|3635|3659|3965|4064|4067|4478|4773|5294|5788|5880|6693|6850|7048|8740|10385|10859|11035|11119|26191|29126|54440|80380|81704|84868|202309|729230	-24.5815
		6	0	0	-33.8997	11.0752	GO:0002694	GO Biological Processes	19	regulation of leukocyte activation	-27.3691	5.31501	15.3147	24367	588	499	64	12.8257	1.49687	301|399|695|861|914|941|942|944|959|972|1075|2207|2213|3071|3077|3109|3111|3113|3115|3133|3134|3574|3594|3600|3606|3620|3635|3659|3689|3965|4067|4323|4773|5359|5724|5788|5880|6693|6850|7048|7409|8740|8832|10333|10385|10666|10859|10875|11035|26191|26228|29126|29851|30817|54440|54900|64092|64581|80380|81704|84868|115004|150372|729230	-24.5551
		6	0	0	-33.8997	11.0752	GO:0070661	GO Biological Processes	19	leukocyte proliferation	-26.7917	7.57455	16.6509	24367	303	499	47	9.41884	1.30758	301|684|695|941|942|944|959|972|1794|2000|2213|3071|3109|3113|3115|3133|3574|3594|3600|3606|3620|3635|3659|3965|4064|4067|4478|4773|5294|5788|5880|6693|6850|7048|8740|10385|10859|11035|11119|26191|29126|54440|80380|81704|84868|202309|729230	-24.0041
		6	0	0	-33.8997	11.0752	GO:0002521	GO Biological Processes	19	leukocyte differentiation	-26.0742	5.51929	15.0918	24367	522	499	59	11.8236	1.44544	301|399|567|695|714|841|860|861|914|941|942|944|959|972|1230|1794|2124|2207|2213|3059|3071|3106|3111|3428|3574|3594|3600|3606|3635|3659|3665|3965|4067|4323|4773|5336|5734|5788|5925|6693|6774|6850|7048|7097|7098|7409|8737|10320|10385|10859|10875|11035|26191|54440|91543|114836|139716|150372|729230	-23.3114
		6	0	0	-33.8997	11.0752	GO:0050863	GO Biological Processes	19	regulation of T cell activation	-25.6619	7.14981	16.0371	24367	321	499	47	9.41884	1.30758	301|399|861|914|941|942|944|959|972|2213|3071|3077|3109|3111|3113|3115|3133|3574|3594|3600|3606|3620|3659|3965|4067|4773|5788|5880|6693|6850|7048|7409|8740|10385|10859|10875|11035|26191|29126|29851|54440|54900|80380|81704|84868|115004|729230	-22.911
		6	0	0	-33.8997	11.0752	GO:0042098	GO Biological Processes	19	T cell proliferation	-24.8481	9.55964	17.0809	24367	189	499	37	7.41483	1.17293	301|941|942|944|959|1794|2000|3071|3109|3113|3115|3133|3594|3600|3606|3620|3659|3965|4478|5294|5788|5880|6693|6850|7048|8740|10385|10859|11035|11119|26191|29126|54440|80380|81704|84868|729230	-22.1201
		6	0	0	-33.8997	11.0752	GO:0050867	GO Biological Processes	19	positive regulation of cell activation	-23.7814	6.01375	14.7302	24367	406	499	50	10.02	1.34418	301|399|695|861|914|941|942|959|972|1075|2207|3071|3109|3113|3115|3133|3134|3574|3594|3600|3606|3635|3689|3965|4067|4323|4773|5341|5724|5788|6195|6850|7048|7409|8740|10333|10385|10630|10666|10859|26191|26228|29126|29851|54440|64581|80380|81704|84868|729230	-21.0751
		6	0	0	-33.8997	11.0752	GO:0007159	GO Biological Processes	19	leukocyte cell-cell adhesion	-23.1423	6.43627	14.7904	24367	349	499	46	9.21844	1.29502	301|399|861|941|942|959|972|2213|3071|3077|3109|3113|3115|3133|3574|3594|3600|3606|3620|3659|3683|3689|3965|4067|4478|5724|5788|5880|6693|6850|7048|7409|8740|10385|10859|10875|26191|29126|29851|54440|54900|80380|81704|83706|84868|729230	-20.4567
		6	0	0	-33.8997	11.0752	GO:0050670	GO Biological Processes	19	regulation of lymphocyte proliferation	-23.0757	8.5629	15.9533	24367	211	499	37	7.41483	1.17293	301|695|941|942|944|959|972|2213|3071|3109|3113|3115|3133|3574|3594|3600|3606|3620|3635|3659|3965|4067|4773|5788|5880|6693|6850|7048|10385|10859|11035|26191|29126|54440|80380|84868|729230	-20.4
		6	0	0	-33.8997	11.0752	GO:0070663	GO Biological Processes	19	regulation of leukocyte proliferation	-23.0062	8.21063	15.7465	24367	226	499	38	7.61523	1.18738	301|684|695|941|942|944|959|972|2213|3071|3109|3113|3115|3133|3574|3594|3600|3606|3620|3635|3659|3965|4067|4773|5788|5880|6693|6850|7048|10385|10859|11035|26191|29126|54440|80380|84868|729230	-20.3403
		6	0	0	-33.8997	11.0752	GO:0032944	GO Biological Processes	19	regulation of mononuclear cell proliferation	-22.9258	8.4825	15.859	24367	213	499	37	7.41483	1.17293	301|695|941|942|944|959|972|2213|3071|3109|3113|3115|3133|3574|3594|3600|3606|3620|3635|3659|3965|4067|4773|5788|5880|6693|6850|7048|10385|10859|11035|26191|29126|54440|80380|84868|729230	-20.2694
		6	0	0	-33.8997	11.0752	GO:0051249	GO Biological Processes	19	regulation of lymphocyte activation	-22.8632	5.26329	13.9415	24367	501	499	54	10.8216	1.39068	301|399|695|861|914|941|942|944|959|972|2213|3071|3077|3109|3111|3113|3115|3133|3134|3574|3594|3600|3606|3620|3635|3659|3965|4067|4323|4773|5788|5880|6693|6850|7048|7409|8740|10385|10859|10875|11035|26191|29126|29851|54440|54900|64092|64581|80380|81704|84868|115004|150372|729230	-20.2343
		6	0	0	-33.8997	11.0752	GO:0002696	GO Biological Processes	19	positive regulation of leukocyte activation	-21.9117	5.86979	14.036	24367	391	499	47	9.41884	1.30758	301|399|695|861|914|941|942|959|972|1075|2207|3071|3109|3113|3115|3133|3134|3574|3594|3600|3606|3635|3689|3965|4067|4323|4773|5724|5788|6850|7048|7409|8740|10333|10385|10666|10859|26191|26228|29126|29851|54440|64581|80380|81704|84868|729230	-19.333
		6	0	0	-33.8997	11.0752	GO:1902105	GO Biological Processes	19	regulation of leukocyte differentiation	-21.4126	6.95113	14.5079	24367	281	499	40	8.01603	1.21559	301|399|695|714|841|861|914|941|942|972|1230|2124|2213|3059|3071|3106|3111|3574|3594|3600|3606|3635|3659|3665|3965|4067|4323|4773|5788|5925|6850|7048|7098|8737|10385|10859|10875|54440|150372|729230	-18.8644
		6	0	0	-33.8997	11.0752	GO:1903037	GO Biological Processes	19	regulation of leukocyte cell-cell adhesion	-21.3474	6.51089	14.2343	24367	315	499	42	8.41683	1.24289	301|399|861|941|942|959|972|2213|3071|3077|3109|3113|3115|3133|3574|3594|3600|3606|3620|3659|3689|3965|4067|5724|5788|6693|6850|7048|7409|8740|10385|10859|10875|26191|29126|29851|54440|54900|80380|81704|84868|729230	-18.8207
		6	0	0	-33.8997	11.0752	GO:0030098	GO Biological Processes	19	lymphocyte differentiation	-21.0618	6.05238	13.8653	24367	355	499	44	8.81764	1.26935	301|399|567|695|860|861|914|941|942|944|959|972|1794|2207|2213|3071|3111|3574|3594|3600|3606|3635|3659|3965|4323|4773|5336|5734|5788|6693|6774|6850|7048|7409|10320|10385|10875|11035|26191|54440|91543|114836|150372|729230	-18.5488
		6	0	0	-33.8997	11.0752	GO:0002683	GO Biological Processes	19	negative regulation of immune system process	-20.4031	5.05504	13.0152	24367	483	499	50	10.02	1.34418	103|301|684|695|710|714|861|941|942|968|972|1997|2207|2213|2633|3077|3106|3111|3133|3134|3428|3620|3635|3659|3965|4067|4277|5734|5788|6693|7098|8832|9111|10225|10333|10385|10475|10859|10875|23143|26191|26228|29126|54625|54900|64092|80380|84166|84868|729230	-17.9036
		6	0	0	-33.8997	11.0752	GO:1903706	GO Biological Processes	19	regulation of hemopoiesis	-20.2465	5.01352	12.9362	24367	487	499	50	10.02	1.34418	301|399|567|695|714|841|861|914|941|942|972|1230|2124|2213|3059|3071|3106|3111|3574|3594|3600|3606|3635|3659|3665|3965|4067|4323|4343|4773|5610|5696|5698|5701|5788|5925|6772|6774|6850|7048|7098|8737|9636|10385|10859|10875|54440|85477|150372|729230	-17.7535
		6	0	0	-33.8997	11.0752	GO:1903039	GO Biological Processes	19	positive regulation of leukocyte cell-cell adhesion	-20.007	7.56243	14.331	24367	226	499	35	7.01403	1.14325	301|399|861|941|942|959|972|3071|3109|3113|3115|3133|3574|3594|3600|3606|3689|3965|4067|5724|5788|6850|7048|7409|8740|10385|10859|26191|29126|29851|54440|80380|81704|84868|729230	-17.5267
		6	0	0	-33.8997	11.0752	GO:0030217	GO Biological Processes	19	T cell differentiation	-19.9022	7.23432	14.1222	24367	243	499	36	7.21443	1.15822	301|399|567|860|861|914|941|942|944|972|1794|2207|3071|3111|3574|3594|3600|3606|3659|3965|4773|5734|5788|6693|6774|6850|7048|7409|10385|10875|11035|26191|54440|91543|114836|729230	-17.4343
		6	0	0	-33.8997	11.0752	GO:0022407	GO Biological Processes	19	regulation of cell-cell adhesion	-19.6951	5.32288	12.9526	24367	422	499	46	9.21844	1.29502	301|399|861|941|942|959|972|2213|3071|3077|3109|3113|3115|3133|3574|3594|3600|3606|3620|3659|3689|3965|4067|5724|5788|6693|6850|7048|7409|8740|10019|10385|10630|10859|10875|23075|26191|29126|29851|54440|54900|80380|81704|83706|84868|729230	-17.2452
		6	0	0	-33.8997	11.0752	GO:0042129	GO Biological Processes	19	regulation of T cell proliferation	-19.6646	9.15594	14.9657	24367	160	499	30	6.01202	1.06413	301|941|942|944|959|3071|3109|3113|3115|3133|3594|3600|3606|3620|3659|3965|5788|5880|6693|6850|7048|10385|10859|11035|26191|29126|54440|80380|84868|729230	-17.2206
		6	0	0	-33.8997	11.0752	GO:0050870	GO Biological Processes	19	positive regulation of T cell activation	-19.3578	7.82255	14.2186	24367	206	499	33	6.61323	1.1125	301|399|861|941|942|959|972|3071|3109|3113|3115|3133|3574|3594|3600|3606|3965|4067|5788|6850|7048|7409|8740|10385|10859|26191|29126|29851|54440|80380|81704|84868|729230	-16.9252
		6	0	0	-33.8997	11.0752	GO:0030155	GO Biological Processes	19	regulation of cell adhesion	-19.1073	4.02384	11.8748	24367	716	499	59	11.8236	1.44544	301|397|399|861|941|942|959|972|1842|2213|2633|2833|3071|3077|3109|3113|3115|3133|3371|3574|3594|3600|3606|3620|3659|3689|3965|4067|4323|5294|5724|5788|5880|6239|6693|6850|7048|7409|8740|8754|8763|8826|9595|10019|10385|10630|10859|10875|23075|26191|29126|29851|54440|54900|80380|81704|83706|84868|729230	-16.6913
		6	0	0	-33.8997	11.0752	GO:0022409	GO Biological Processes	19	positive regulation of cell-cell adhesion	-18.405	6.53509	13.1991	24367	269	499	36	7.21443	1.15822	301|399|861|941|942|959|972|3071|3109|3113|3115|3133|3574|3594|3600|3606|3689|3965|4067|5724|5788|6850|7048|7409|8740|10385|10630|10859|26191|29126|29851|54440|80380|81704|84868|729230	-16.0102
		6	0	0	-33.8997	11.0752	GO:0070665	GO Biological Processes	19	positive regulation of leukocyte proliferation	-17.9991	9.35074	14.379	24367	141	499	27	5.41082	1.01275	301|684|941|942|959|972|3071|3109|3113|3115|3133|3574|3594|3600|3606|3965|4067|4773|5788|6850|7048|26191|29126|54440|80380|84868|729230	-15.6245
		6	0	0	-33.8997	11.0752	GO:0051251	GO Biological Processes	19	positive regulation of lymphocyte activation	-17.2519	5.50415	12.2008	24367	346	499	39	7.81563	1.2016	301|399|695|861|941|942|959|972|3071|3109|3113|3115|3133|3134|3574|3594|3600|3606|3635|3965|4067|4323|4773|5788|6850|7048|7409|8740|10385|10859|26191|29126|29851|54440|64581|80380|81704|84868|729230	-14.8966
		6	0	0	-33.8997	11.0752	GO:1903708	GO Biological Processes	19	positive regulation of hemopoiesis	-17.0711	7.47423	13.1584	24367	196	499	30	6.01202	1.06413	301|399|695|841|861|941|942|972|1230|2124|3059|3071|3574|3594|3600|3606|3635|3965|4323|5788|5925|6772|6774|6850|7048|8737|9636|10385|54440|85477	-14.7204
		6	0	0	-33.8997	11.0752	GO:0050671	GO Biological Processes	19	positive regulation of lymphocyte proliferation	-16.5872	9.24842	13.7395	24367	132	499	25	5.01002	0.976581	301|941|942|959|972|3071|3109|3113|3115|3133|3574|3594|3600|3606|3965|4773|5788|6850|7048|26191|29126|54440|80380|84868|729230	-14.2594
		6	0	0	-33.8997	11.0752	GO:0032946	GO Biological Processes	19	positive regulation of mononuclear cell proliferation	-16.505	9.17888	13.6755	24367	133	499	25	5.01002	0.976581	301|941|942|959|972|3071|3109|3113|3115|3133|3574|3594|3600|3606|3965|4773|5788|6850|7048|26191|29126|54440|80380|84868|729230	-14.1816
		6	0	0	-33.8997	11.0752	GO:0042102	GO Biological Processes	19	positive regulation of T cell proliferation	-16.4298	11.0752	14.3761	24367	97	499	22	4.40882	0.919009	301|941|942|959|3071|3109|3113|3115|3133|3594|3600|3606|3965|5788|6850|7048|26191|29126|54440|80380|84868|729230	-14.115
		6	0	0	-33.8997	11.0752	GO:1902107	GO Biological Processes	19	positive regulation of leukocyte differentiation	-16.0857	8.35278	13.1482	24367	152	499	26	5.21042	0.99487	301|399|695|841|861|941|942|972|1230|2124|3059|3071|3574|3594|3600|3606|3635|3965|4323|5788|5925|6850|7048|8737|10385|54440	-13.7919
		6	0	0	-33.8997	11.0752	GO:0045619	GO Biological Processes	19	regulation of lymphocyte differentiation	-15.703	7.66544	12.6842	24367	172	499	27	5.41082	1.01275	301|399|695|861|914|941|942|972|3071|3111|3574|3594|3600|3606|3635|3659|3965|4323|4773|5788|6850|7048|10385|10875|54440|150372|729230	-13.4173
		6	0	0	-33.8997	11.0752	GO:0045785	GO Biological Processes	19	positive regulation of cell adhesion	-15.2707	4.69535	10.992	24367	416	499	40	8.01603	1.21559	301|399|861|941|942|959|972|1842|3071|3109|3113|3115|3133|3574|3594|3600|3606|3689|3965|4067|5724|5788|6239|6850|7048|7409|8740|8754|8826|10385|10630|10859|26191|29126|29851|54440|80380|81704|84868|729230	-13.0085
		6	0	0	-33.8997	11.0752	GO:0002695	GO Biological Processes	19	negative regulation of leukocyte activation	-15.2541	7.36567	12.3596	24367	179	499	27	5.41082	1.01275	301|695|861|941|942|972|2213|3077|3134|3620|3635|3659|3965|4067|5788|6693|8832|10385|10859|10875|26191|29126|54900|64092|80380|84868|729230	-12.9957
		6	0	0	-33.8997	11.0752	GO:0050866	GO Biological Processes	19	negative regulation of cell activation	-14.7696	6.7354	11.8648	24367	203	499	28	5.61122	1.03024	301|695|861|941|942|972|2213|3077|3134|3620|3635|3659|3965|4067|5788|6693|8832|10019|10385|10859|10875|26191|29126|54900|64092|80380|84868|729230	-12.5543
		6	0	0	-33.8997	11.0752	GO:0051250	GO Biological Processes	19	negative regulation of lymphocyte activation	-14.2142	7.81307	12.1021	24367	150	499	24	4.80962	0.957859	301|695|861|941|942|972|2213|3077|3134|3620|3635|3659|3965|4067|6693|10385|10859|10875|26191|29126|54900|64092|80380|84868	-12.0222
		6	0	0	-33.8997	11.0752	GO:0045621	GO Biological Processes	19	positive regulation of lymphocyte differentiation	-14.1355	10.0684	12.9394	24367	97	499	20	4.00802	0.878076	301|399|695|861|941|942|972|3071|3574|3594|3600|3606|3635|3965|4323|5788|6850|7048|10385|54440	-11.9467
		6	0	0	-33.8997	11.0752	GO:0045580	GO Biological Processes	19	regulation of T cell differentiation	-13.6972	7.85404	11.8857	24367	143	499	23	4.60922	0.938678	301|399|861|914|941|942|972|3071|3111|3574|3594|3600|3606|3659|3965|4773|5788|6850|7048|10385|10875|54440|729230	-11.5484
		6	0	0	-33.8997	11.0752	GO:0050868	GO Biological Processes	19	negative regulation of T cell activation	-11.7063	8.13861	11.0463	24367	114	499	19	3.80762	0.856735	301|861|941|942|972|2213|3077|3620|3659|3965|6693|10385|10859|10875|26191|29126|54900|80380|84868	-9.66598
		6	0	0	-33.8997	11.0752	GO:0045582	GO Biological Processes	19	positive regulation of T cell differentiation	-10.7096	9.08496	10.86	24367	86	499	16	3.20641	0.788647	301|399|861|941|942|972|3071|3574|3594|3606|3965|5788|6850|7048|10385|54440	-8.71274
		6	0	0	-33.8997	11.0752	GO:1903038	GO Biological Processes	19	negative regulation of leukocyte cell-cell adhesion	-10.6046	7.08245	10.093	24367	131	499	19	3.80762	0.856735	301|861|941|942|972|2213|3077|3620|3659|3965|6693|10385|10859|10875|26191|29126|54900|80380|84868	-8.61383
		6	0	0	-33.8997	11.0752	GO:0007162	GO Biological Processes	19	negative regulation of cell adhesion	-10.0185	4.48454	8.69137	24367	294	499	27	5.41082	1.01275	301|397|861|941|942|972|2213|2633|3077|3371|3620|3659|3965|4323|5788|6693|8763|10019|10385|10859|10875|23075|26191|29126|54900|80380|84868	-8.05353
		6	0	0	-33.8997	11.0752	GO:0022408	GO Biological Processes	19	negative regulation of cell-cell adhesion	-9.68989	5.60363	9.0385	24367	183	499	21	4.20842	0.89882	301|861|941|942|972|2213|3077|3620|3659|3965|6693|10019|10385|10859|10875|23075|26191|29126|54900|80380|84868	-7.74384
		6	0	0	-33.8997	11.0752	GO:0050672	GO Biological Processes	19	negative regulation of lymphocyte proliferation	-9.46773	9.11524	10.1774	24367	75	499	14	2.80561	0.739238	695|941|942|2213|3620|3635|3965|4067|6693|10385|10859|29126|80380|84868	-7.54308
		6	0	0	-33.8997	11.0752	GO:0032945	GO Biological Processes	19	negative regulation of mononuclear cell proliferation	-9.38743	8.99531	10.0938	24367	76	499	14	2.80561	0.739238	695|941|942|2213|3620|3635|3965|4067|6693|10385|10859|29126|80380|84868	-7.46973
		6	0	0	-33.8997	11.0752	GO:0070664	GO Biological Processes	19	negative regulation of leukocyte proliferation	-9.0043	8.44004	9.69782	24367	81	499	14	2.80561	0.739238	695|941|942|2213|3620|3635|3965|4067|6693|10385|10859|29126|80380|84868	-7.11008
		6	0	0	-33.8997	11.0752	GO:0042130	GO Biological Processes	19	negative regulation of T cell proliferation	-6.37723	8.00519	7.92068	24367	61	499	10	2.00401	0.627341	941|942|3620|3965|6693|10385|10859|29126|80380|84868	-4.66985
		6	0	0	-33.8997	11.0752	GO:0008285	GO Biological Processes	19	negative regulation of cell proliferation	-4.55333	2.14784	4.68924	24367	773	499	34	6.81363	1.12802	567|695|941|942|1495|2213|3600|3620|3635|3659|3965|4067|5610|5925|5978|6282|6693|6772|6774|7046|7048|7097|8737|8763|8935|10019|10385|10630|10859|29126|55214|80380|84868|85477	-3.0186
	Immune response	7	1	1	-33.3528	7.71026	R-HSA-1280218	Reactome Gene Sets	6	Adaptive Immune System	-33.3528	5.14018	16.7664	24367	760	499	80	16.0321	1.64248	567|695|718|829|941|942|959|972|1075|1520|1536|2213|2214|2533|3106|3107|3109|3111|3113|3115|3117|3122|3123|3133|3134|3635|3683|3689|3903|3937|4067|4277|4615|4688|4773|4790|5336|5696|5698|5701|5788|6737|6850|6890|6891|7096|7097|7318|7409|8773|8778|9871|9902|10225|10333|10384|10385|10437|10666|10859|10871|11024|11118|11119|26191|27071|27180|29126|29851|50852|51191|51752|55008|57674|80380|114836|118…	-30.2097
		7	0	0	-33.3528	7.71026	R-HSA-198933	Reactome Gene Sets	6	Immunoregulatory interactions between a Lymphoid and a non-Lymphoid cell	-12.3958	7.71026	11.2199	24367	133	499	21	4.20842	0.89882	567|718|959|2213|2214|3106|3107|3133|3134|3683|3689|3903|4277|8778|10225|10666|10859|10871|11024|27180|114836	-10.3173
	Immune response	8	1	1	-32.7134	13.9519	GO:0002250	GO Biological Processes	19	adaptive immune response	-32.7134	5.33219	16.7663	24367	696	499	76	15.2305	1.60852	301|567|695|710|713|714|715|717|718|941|942|959|962|972|1075|1520|2015|2207|2213|3077|3106|3107|3108|3109|3111|3113|3115|3117|3122|3123|3133|3134|3426|3594|3606|3635|3659|3665|3903|4067|4277|5294|5788|5873|6693|6774|6850|6890|6891|7462|8832|10384|10666|10859|10875|11024|11035|11118|11119|23075|27074|29126|50852|51279|51311|51752|54440|54900|64092|80380|81622|84868|91543|114836|202309|729230	-29.5984
		8	0	0	-32.7134	13.9519	GO:0002697	GO Biological Processes	19	regulation of immune effector process	-31.4423	6.49692	17.3236	24367	466	499	62	12.4248	1.47668	301|567|684|695|710|713|714|715|717|718|941|942|959|972|2207|2213|3077|3106|3109|3133|3134|3426|3594|3600|3606|3689|3965|4067|4277|5724|5788|5880|6772|6850|7098|7409|8832|10225|10269|10475|10666|10859|10875|11035|23586|26191|30817|51191|54440|55601|60489|83666|84868|91543|114836|115004|117854|151636|200316|255520|388325|729230	-28.4656
		8	0	0	-32.7134	13.9519	GO:0002703	GO Biological Processes	19	regulation of leukocyte mediated immunity	-21.3767	8.29664	15.2067	24367	206	499	35	7.01403	1.14325	567|684|695|718|2207|2213|3077|3106|3133|3134|3594|3606|3689|3965|4067|4277|5724|5788|5880|6850|7098|7409|8832|10225|10666|10859|11035|23586|30817|54440|84868|91543|114836|388325|729230	-18.8357
		8	0	0	-32.7134	13.9519	GO:0002699	GO Biological Processes	19	positive regulation of immune effector process	-21.3315	7.95448	15.0166	24367	221	499	36	7.21443	1.15822	301|567|695|718|941|942|972|2207|3077|3109|3133|3134|3594|3606|3689|3965|4067|4277|5724|5788|5880|6850|7409|8832|10666|10859|23586|26191|30817|54440|55601|91543|114836|117854|388325|729230	-18.8117
		8	0	0	-32.7134	13.9519	GO:0002460	GO Biological Processes	19	adaptive immune response based on somatic recombination of immune receptors built from immunoglobuli	-20.5298	5.87047	13.5747	24367	366	499	44	8.81764	1.26935	301|567|695|710|713|714|715|717|718|941|959|972|1075|2207|2213|3077|3133|3134|3426|3594|3606|3635|3665|4277|5788|5873|6693|6774|10384|10666|10859|10875|11035|11118|23075|29126|51279|51311|54440|84868|91543|114836|202309|729230	-18.0236
		8	0	0	-32.7134	13.9519	GO:0002449	GO Biological Processes	19	lymphocyte mediated immunity	-19.7732	5.76858	13.2538	24367	364	499	43	8.61723	1.25622	567|695|710|713|714|715|717|718|959|972|1075|2207|2213|3077|3106|3133|3134|3426|3594|3606|3635|3665|3965|4277|5788|5873|7409|10225|10384|10666|10859|10875|11035|11118|23075|51279|51311|54440|84868|91543|114836|202309|729230	-17.3174
		8	0	0	-32.7134	13.9519	GO:0002819	GO Biological Processes	19	regulation of adaptive immune response	-15.1838	7.69469	12.4762	24367	165	499	26	5.21042	0.99487	301|567|695|718|941|962|2207|2213|3077|3133|3134|3594|3606|3659|3665|4277|5788|10666|10859|11035|29126|54440|64092|84868|91543|729230	-12.9329
		8	0	0	-32.7134	13.9519	GO:0002367	GO Biological Processes	19	cytokine production involved in immune response	-14.3548	9.58378	12.8665	24367	107	499	21	4.20842	0.89882	567|684|695|972|2207|3077|3133|3134|3140|3606|7097|7098|10225|10666|10859|23586|54440|91543|117854|388325|729230	-12.153
		8	0	0	-32.7134	13.9519	GO:0002700	GO Biological Processes	19	regulation of production of molecular mediator of immune response	-14.3497	7.91865	12.207	24367	148	499	24	4.80962	0.957859	567|684|695|959|972|2207|2213|3077|3133|3134|3606|5788|7098|10225|10666|10859|23586|26191|54440|91543|115004|117854|388325|729230	-12.1512
		8	0	0	-32.7134	13.9519	GO:0002706	GO Biological Processes	19	regulation of lymphocyte mediated immunity	-14.0808	7.71026	11.9992	24367	152	499	24	4.80962	0.957859	567|695|718|2207|2213|3077|3106|3133|3134|3594|3606|3965|4277|5788|7409|10225|10666|10859|11035|54440|84868|91543|114836|729230	-11.8984
		8	0	0	-32.7134	13.9519	GO:0002718	GO Biological Processes	19	regulation of cytokine production involved in immune response	-13.9468	10.6644	13.057	24367	87	499	19	3.80762	0.856735	567|684|695|972|2207|3077|3133|3134|3606|7098|10225|10666|10859|23586|54440|91543|117854|388325|729230	-11.777
		8	0	0	-32.7134	13.9519	GO:0031341	GO Biological Processes	19	regulation of cell killing	-13.2032	9.76633	12.3783	24367	95	499	19	3.80762	0.856735	567|2213|3077|3106|3133|3134|3594|3965|4277|5788|6850|7409|10666|10859|11035|26228|64581|84868|114836	-11.0716
		8	0	0	-32.7134	13.9519	GO:0001909	GO Biological Processes	19	leukocyte mediated cytotoxicity	-13.0344	8.87848	11.9744	24367	110	499	20	4.00802	0.878076	567|1075|2213|3077|3106|3133|3134|3594|3606|3965|4277|5788|5873|7409|10666|10859|11035|26228|84868|114836	-10.9167
		8	0	0	-32.7134	13.9519	GO:0001910	GO Biological Processes	19	regulation of leukocyte mediated cytotoxicity	-12.8279	11.0685	12.627	24367	75	499	17	3.40681	0.812077	567|2213|3077|3106|3133|3134|3594|3965|4277|5788|7409|10666|10859|11035|26228|84868|114836	-10.7194
		8	0	0	-32.7134	13.9519	GO:0002705	GO Biological Processes	19	positive regulation of leukocyte mediated immunity	-12.33	7.65272	11.1656	24367	134	499	21	4.20842	0.89882	567|695|718|2207|3077|3133|3134|3594|3606|3689|4277|5724|5788|6850|7409|10666|23586|54440|91543|114836|388325	-10.2564
		8	0	0	-32.7134	13.9519	GO:0002822	GO Biological Processes	19	regulation of adaptive immune response based on somatic recombination of immune receptors built from	-12.2831	7.16198	10.9456	24367	150	499	22	4.40882	0.919009	301|567|695|718|941|2207|2213|3077|3133|3134|3594|3606|4277|5788|10666|10859|11035|29126|54440|84868|91543|729230	-10.212
		8	0	0	-32.7134	13.9519	GO:0002440	GO Biological Processes	19	production of molecular mediator of immune response	-11.8284	4.80311	9.66402	24367	305	499	30	6.01202	1.06413	567|684|695|959|972|2207|2213|2590|3077|3133|3134|3140|3606|5788|7097|7098|10225|10666|10859|10875|23075|23586|26191|54440|91543|115004|117854|202309|388325|729230	-9.77415
		8	0	0	-32.7134	13.9519	GO:0001906	GO Biological Processes	19	cell killing	-11.6827	6.34536	10.32	24367	177	499	23	4.60922	0.938678	567|718|1075|2213|3077|3106|3133|3134|3594|3606|3965|4277|5788|5873|6850|7409|10666|10859|11035|26228|64581|84868|114836	-9.64459
		8	0	0	-32.7134	13.9519	GO:0002456	GO Biological Processes	19	T cell mediated immunity	-11.4116	8.45163	11.0111	24367	104	499	18	3.60721	0.834753	567|1075|2213|3077|3133|3134|3594|3606|4277|5788|5873|10384|10859|11035|11118|54440|91543|729230	-9.38694
		8	0	0	-32.7134	13.9519	GO:0002824	GO Biological Processes	19	positive regulation of adaptive immune response based on somatic recombination of immune receptors b	-11.4116	8.45163	11.0111	24367	104	499	18	3.60721	0.834753	301|567|695|718|941|2207|3077|3133|3134|3594|3606|4277|5788|10666|29126|54440|91543|729230	-9.38694
		8	0	0	-32.7134	13.9519	GO:0002821	GO Biological Processes	19	positive regulation of adaptive immune response	-11.0525	8.06394	10.6873	24367	109	499	18	3.60721	0.834753	301|567|695|718|941|2207|3077|3133|3134|3594|3606|4277|5788|10666|29126|54440|91543|729230	-9.04088
		8	0	0	-32.7134	13.9519	GO:0001913	GO Biological Processes	19	T cell mediated cytotoxicity	-10.0058	12.7387	11.5224	24367	46	499	12	2.40481	0.685811	567|1075|2213|3077|3133|3134|3594|4277|5788|5873|10859|11035	-8.04272
		8	0	0	-32.7134	13.9519	GO:0002720	GO Biological Processes	19	positive regulation of cytokine production involved in immune response	-9.98826	11.137	11.0787	24367	57	499	13	2.60521	0.713081	567|972|2207|3133|3134|3606|10666|10859|23586|54440|91543|117854|388325	-8.02709
		8	0	0	-32.7134	13.9519	GO:0002709	GO Biological Processes	19	regulation of T cell mediated immunity	-9.6323	9.36498	10.3493	24367	73	499	14	2.80561	0.739238	567|2213|3077|3133|3134|3594|3606|4277|5788|10859|11035|54440|91543|729230	-7.69159
		8	0	0	-32.7134	13.9519	GO:0031343	GO Biological Processes	19	positive regulation of cell killing	-9.59221	10.4067	10.6361	24367	61	499	13	2.60521	0.713081	567|3077|3133|3134|3594|4277|5788|6850|7409|10666|26228|64581|114836	-7.65692
		8	0	0	-32.7134	13.9519	GO:0002708	GO Biological Processes	19	positive regulation of lymphocyte mediated immunity	-9.29141	7.37082	9.50447	24367	106	499	16	3.20641	0.788647	567|695|718|2207|3077|3133|3134|3594|3606|4277|5788|7409|10666|54440|91543|114836	-7.38224
		8	0	0	-32.7134	13.9519	GO:0001914	GO Biological Processes	19	regulation of T cell mediated cytotoxicity	-8.8615	13.9519	11.087	24367	35	499	10	2.00401	0.627341	567|2213|3077|3133|3134|3594|4277|5788|10859|11035	-6.97856
		8	0	0	-32.7134	13.9519	GO:0002702	GO Biological Processes	19	positive regulation of production of molecular mediator of immune response	-8.58774	7.18113	9.04507	24367	102	499	15	3.00601	0.764394	567|972|2207|3133|3134|3606|5788|10666|10859|23586|26191|54440|91543|117854|388325	-6.73252
		8	0	0	-32.7134	13.9519	GO:0001912	GO Biological Processes	19	positive regulation of leukocyte mediated cytotoxicity	-8.1713	10.3298	9.73801	24367	52	499	11	2.20441	0.657288	567|3077|3133|3134|3594|4277|5788|7409|10666|26228|114836	-6.34075
		8	0	0	-32.7134	13.9519	GO:0002711	GO Biological Processes	19	positive regulation of T cell mediated immunity	-7.14635	9.57484	8.86338	24367	51	499	10	2.00401	0.627341	567|3077|3133|3134|3594|3606|4277|5788|54440|91543	-5.37255
		8	0	0	-32.7134	13.9519	GO:0001916	GO Biological Processes	19	positive regulation of T cell mediated cytotoxicity	-5.92772	12.2079	8.57999	24367	28	499	7	1.40281	0.526479	567|3077|3133|3134|3594|4277|5788	-4.2628
		8	0	0	-32.7134	13.9519	GO:0002724	GO Biological Processes	19	regulation of T cell cytokine production	-5.50479	10.6819	7.9242	24367	32	499	7	1.40281	0.526479	567|3077|3134|3606|54440|91543|729230	-3.88639
		8	0	0	-32.7134	13.9519	GO:0002369	GO Biological Processes	19	T cell cytokine production	-4.6777	8.13861	6.69493	24367	42	499	7	1.40281	0.526479	567|3077|3134|3606|54440|91543|729230	-3.13457
		8	0	0	-32.7134	13.9519	GO:0002726	GO Biological Processes	19	positive regulation of T cell cytokine production	-3.18794	9.76633	5.6708	24367	20	499	4	0.801603	0.399192	567|3606|54440|91543	-1.82207
	Response to bacterium	9	1	1	-22.1988	6.47167	GO:0009617	GO Biological Processes	19	response to bacterium	-22.1988	4.287	13.0285	24367	729	499	64	12.8257	1.49687	567|718|834|841|941|942|944|968|1234|1439|2207|2213|2853|3106|3133|3140|3606|3620|3627|3965|4064|4067|4283|4615|4790|4939|5336|5724|5734|5836|6036|6039|6373|6693|6850|7096|7097|7098|7100|8754|8837|9636|10225|10333|10561|10859|26191|26228|29126|51316|51752|55008|55603|55970|58484|80380|84166|84868|85363|114769|115362|117854|129607|388325	-19.5957
		9	0	0	-22.1988	6.47167	GO:0002237	GO Biological Processes	19	response to molecule of bacterial origin	-17.5484	5.45605	12.2812	24367	358	499	40	8.01603	1.21559	567|834|841|941|942|968|1234|1439|2213|2853|3606|3620|3627|3965|4064|4067|4283|4615|4790|5336|5724|5734|6373|7096|7097|8754|10225|10333|10859|26191|26228|29126|55970|80380|84868|85363|114769|117854|129607|388325	-15.1787
		9	0	0	-22.1988	6.47167	GO:0071216	GO Biological Processes	19	cellular response to biotic stimulus	-16.7797	6.47167	12.5482	24367	249	499	33	6.61323	1.1125	695|834|941|942|968|1234|2213|3606|3627|4064|4067|4283|4615|4790|5724|6373|6850|7096|7097|8754|10269|10333|10859|26191|26228|29126|64581|80380|84868|85363|114769|129607|388325	-14.4429
		9	0	0	-22.1988	6.47167	GO:0071219	GO Biological Processes	19	cellular response to molecule of bacterial origin	-14.4843	6.29386	11.5348	24367	225	499	29	5.81162	1.04736	834|941|942|968|1234|2213|3606|3627|4064|4067|4283|4615|4790|5724|6373|7096|7097|8754|10333|10859|26191|26228|29126|80380|84868|85363|114769|129607|388325	-12.2758
		9	0	0	-22.1988	6.47167	GO:0032496	GO Biological Processes	19	response to lipopolysaccharide	-14.3897	5.05653	10.8588	24367	338	499	35	7.01403	1.14325	834|841|941|942|968|1234|1439|3606|3620|3627|3965|4064|4067|4283|4615|4790|5336|5724|5734|6373|7097|8754|10225|10859|26191|26228|29126|55970|80380|84868|85363|114769|117854|129607|388325	-12.1846
		9	0	0	-22.1988	6.47167	GO:0071222	GO Biological Processes	19	cellular response to lipopolysaccharide	-12.5308	5.98879	10.5486	24367	212	499	26	5.21042	0.99487	834|941|942|968|1234|3606|3627|4064|4067|4283|4615|4790|5724|6373|7097|8754|10859|26191|26228|29126|80380|84868|85363|114769|129607|388325	-10.4421
		9	0	0	-22.1988	6.47167	GO:0071396	GO Biological Processes	19	cellular response to lipid	-8.7182	3.01234	7.31452	24367	616	499	38	7.61523	1.18738	301|834|861|941|942|968|1234|3174|3371|3600|3606|3627|4064|4067|4283|4478|4615|4790|5031|5251|5724|5734|5925|5978|6373|7097|8754|8837|10859|26191|26228|29126|80380|84868|85363|114769|129607|388325	-6.85088
	Response to interferon	10	1	1	-21.5701	36.6237	GO:0032479	GO Biological Processes	19	regulation of type I interferon production	-21.5701	11.1505	16.5828	24367	127	499	29	5.81162	1.04736	3428|3659|3665|4615|4790|5336|6737|6772|6850|7097|7098|7318|7706|9111|9636|10475|10859|23586|26191|51191|51284|51311|64135|81030|81844|84166|84282|84868|115004	-19.0068
		10	0	0	-21.5701	36.6237	GO:0032606	GO Biological Processes	19	type I interferon production	-21.3643	10.9777	16.4289	24367	129	499	29	5.81162	1.04736	3428|3659|3665|4615|4790|5336|6737|6772|6850|7097|7098|7318|7706|9111|9636|10475|10859|23586|26191|51191|51284|51311|64135|81030|81844|84166|84282|84868|115004	-18.8305
		10	0	0	-21.5701	36.6237	GO:0032481	GO Biological Processes	19	positive regulation of type I interferon production	-13.7989	11.4152	13.2353	24367	77	499	18	3.60721	0.834753	3428|3659|3665|4615|4790|5336|6772|6850|7097|7098|23586|26191|51284|51311|64135|81030|84282|115004	-11.6442
		10	0	0	-21.5701	36.6237	GO:0032608	GO Biological Processes	19	interferon-beta production	-11.7818	13.147	12.6785	24367	52	499	14	2.80561	0.739238	3659|3665|7097|7098|9111|10475|10859|23586|26191|51284|51311|64135|81844|84282	-9.73682
		10	0	0	-21.5701	36.6237	GO:0032648	GO Biological Processes	19	regulation of interferon-beta production	-10.7704	12.6962	11.9704	24367	50	499	13	2.60521	0.713081	3659|3665|7097|7098|9111|10475|10859|23586|26191|51284|51311|64135|84282	-8.77139
		10	0	0	-21.5701	36.6237	GO:0032647	GO Biological Processes	19	regulation of interferon-alpha production	-9.60767	16.2772	12.1061	24367	30	499	10	2.00401	0.627341	3665|6772|7098|9111|23586|26191|51284|51311|64135|84868	-7.67058
		10	0	0	-21.5701	36.6237	GO:0032728	GO Biological Processes	19	positive regulation of interferon-beta production	-9.4465	15.7521	11.8835	24367	31	499	10	2.00401	0.627341	3659|3665|7097|7098|23586|26191|51284|51311|64135|84282	-7.52707
		10	0	0	-21.5701	36.6237	GO:0032607	GO Biological Processes	19	interferon-alpha production	-9.29175	15.2599	11.6711	24367	32	499	10	2.00401	0.627341	3665|6772|7098|9111|23586|26191|51284|51311|64135|84868	-7.38224
		10	0	0	-21.5701	36.6237	GO:0032727	GO Biological Processes	19	positive regulation of interferon-alpha production	-7.79248	16.2772	10.8267	24367	24	499	8	1.60321	0.562257	3665|6772|7098|23586|26191|51284|51311|64135	-5.98123
		10	0	0	-21.5701	36.6237	GO:0042095	GO Biological Processes	19	interferon-gamma biosynthetic process	-5.9674	16.2772	9.37507	24367	18	499	6	1.2024	0.48792	3606|7098|10859|51284|51311|64581	-4.29763
		10	0	0	-21.5701	36.6237	GO:0045351	GO Biological Processes	19	type I interferon biosynthetic process	-5.83177	22.1962	10.1668	24367	11	499	5	1.002	0.445859	3665|7098|9111|51284|51311	-4.17068
		10	0	0	-21.5701	36.6237	GO:0045349	GO Biological Processes	19	interferon-alpha biosynthetic process	-5.59807	32.5544	11.1769	24367	6	499	4	0.801603	0.399192	7098|9111|51284|51311	-3.96827
		10	0	0	-21.5701	36.6237	GO:0045354	GO Biological Processes	19	regulation of interferon-alpha biosynthetic process	-5.59807	32.5544	11.1769	24367	6	499	4	0.801603	0.399192	7098|9111|51284|51311	-3.96827
		10	0	0	-21.5701	36.6237	R-HSA-1679131	Reactome Gene Sets	6	Trafficking and processing of endosomal TLR	-5.4016	18.7814	9.27229	24367	13	499	5	1.002	0.445859	1520|7098|51284|51311|81622	-3.79514
		10	0	0	-21.5701	36.6237	GO:0045350	GO Biological Processes	19	interferon-beta biosynthetic process	-4.94328	24.4158	9.57766	24367	8	499	4	0.801603	0.399192	7098|9111|51284|51311	-3.37928
		10	0	0	-21.5701	36.6237	GO:0045357	GO Biological Processes	19	regulation of interferon-beta biosynthetic process	-4.94328	24.4158	9.57766	24367	8	499	4	0.801603	0.399192	7098|9111|51284|51311	-3.37928
		10	0	0	-21.5701	36.6237	GO:0045072	GO Biological Processes	19	regulation of interferon-gamma biosynthetic process	-4.7491	14.3623	7.96873	24367	17	499	5	1.002	0.445859	7098|10859|51284|51311|64581	-3.19789
		10	0	0	-21.5701	36.6237	GO:0045356	GO Biological Processes	19	positive regulation of interferon-alpha biosynthetic process	-4.47329	36.6237	10.3024	24367	4	499	3	0.601202	0.346059	7098|51284|51311	-2.95421
		10	0	0	-21.5701	36.6237	GO:0045078	GO Biological Processes	19	positive regulation of interferon-gamma biosynthetic process	-3.96951	15.0251	7.31354	24367	13	499	4	0.801603	0.399192	7098|51284|51311|64581	-2.50713
		10	0	0	-21.5701	36.6237	GO:0045359	GO Biological Processes	19	positive regulation of interferon-beta biosynthetic process	-3.55129	20.9279	7.62439	24367	7	499	3	0.601202	0.346059	7098|51284|51311	-2.14067
		10	0	0	-21.5701	36.6237	GO:0007252	GO Biological Processes	19	I-kappaB phosphorylation	-2.25649	8.13861	4.3807	24367	18	499	3	0.601202	0.346059	7097|7098|51284	-1.0133
	Antigen processing and presentation	11	1	1	-21.5154	19.2757	GO:0019882	GO Biological Processes	19	antigen processing and presentation	-21.5154	7.75438	14.979	24367	233	499	37	7.41483	1.17293	567|829|968|972|1520|1536|2207|2213|3077|3106|3107|3108|3109|3111|3113|3115|3117|3122|3123|3133|3134|3140|4277|4688|5696|5698|5701|5873|6890|6891|8773|9871|10437|10875|10981|51752|653361	-18.9597
		11	0	0	-21.5154	19.2757	GO:0048002	GO Biological Processes	19	antigen processing and presentation of peptide antigen	-20.1249	8.26382	14.7252	24367	195	499	33	6.61323	1.1125	567|829|972|1520|1536|2207|2213|3077|3106|3107|3108|3109|3111|3113|3115|3117|3122|3123|3133|3134|3140|4277|4688|5696|5698|5701|6890|6891|8773|9871|10437|51752|653361	-17.6383
		11	0	0	-21.5154	19.2757	hsa05150	KEGG Pathway	24	Staphylococcus aureus infection	-19.3387	17.4399	17.8084	24367	56	499	20	4.00802	0.878076	713|714|715|717|718|2212|2213|2214|3108|3109|3111|3113|3115|3117|3122|3123|3426|3683|3689|5724	-16.9117
		11	0	0	-21.5154	19.2757	hsa04145	KEGG Pathway	24	Phagosome	-19.0809	9.19557	14.752	24367	154	499	29	5.81162	1.04736	715|718|1520|1536|2212|2213|2214|3106|3107|3108|3109|3111|3113|3115|3117|3122|3123|3133|3134|3689|4481|4688|6890|6891|7097|9902|10333|64581|653361	-16.6703
		11	0	0	-21.5154	19.2757	GO:0002478	GO Biological Processes	19	antigen processing and presentation of exogenous peptide antigen	-17.4874	8.0921	13.6142	24367	175	499	29	5.81162	1.04736	567|829|972|1520|1536|2207|2213|3106|3107|3108|3109|3111|3113|3115|3117|3122|3123|3133|3134|4688|5696|5698|5701|6890|6891|8773|9871|10437|653361	-15.1225
		11	0	0	-21.5154	19.2757	hsa05416	KEGG Pathway	24	Viral myocarditis	-17.4161	15.7255	16.374	24367	59	499	19	3.80762	0.856735	841|941|942|959|3106|3107|3108|3109|3111|3113|3115|3117|3122|3123|3133|3134|3683|3689|5880	-15.056
		11	0	0	-21.5154	19.2757	GO:0019884	GO Biological Processes	19	antigen processing and presentation of exogenous antigen	-17.0074	7.78087	13.2765	24367	182	499	29	5.81162	1.04736	567|829|972|1520|1536|2207|2213|3106|3107|3108|3109|3111|3113|3115|3117|3122|3123|3133|3134|4688|5696|5698|5701|6890|6891|8773|9871|10437|653361	-14.6614
		11	0	0	-21.5154	19.2757	hsa05152	KEGG Pathway	24	Tuberculosis	-16.2227	7.63847	12.8893	24367	179	499	28	5.61122	1.03024	718|841|972|1520|2207|2212|2213|2214|3108|3109|3111|3113|3115|3117|3122|3123|3606|3689|4261|4615|4790|6772|6850|7096|7097|9902|10333|64581	-13.9207
		11	0	0	-21.5154	19.2757	hsa04514	KEGG Pathway	24	Cell adhesion molecules (CAMs)	-15.6476	8.47772	13.0128	24367	144	499	25	5.01002	0.976581	914|941|942|959|965|3106|3107|3108|3109|3111|3113|3115|3117|3122|3123|3133|3134|3683|3689|5788|6693|10666|29126|29851|80380	-13.3659
		11	0	0	-21.5154	19.2757	hsa05330	KEGG Pathway	24	Allograft rejection	-15.4192	19.2757	16.3019	24367	38	499	15	3.00601	0.764394	941|942|959|3106|3107|3108|3109|3111|3113|3115|3117|3122|3123|3133|3134	-13.1454
		11	0	0	-21.5154	19.2757	hsa04612	KEGG Pathway	24	Antigen processing and presentation	-15.0034	12.0494	14.0412	24367	77	499	19	3.80762	0.856735	567|972|1520|3106|3107|3108|3109|3111|3113|3115|3117|3122|3123|3133|3134|4261|6890|6891|10437	-12.7599
		11	0	0	-21.5154	19.2757	hsa05140	KEGG Pathway	24	Leishmaniasis	-14.2394	12.0407	13.6597	24367	73	499	18	3.60721	0.834753	718|2212|2214|3108|3109|3111|3113|3115|3117|3122|3123|3689|4615|4688|4790|6772|7097|653361	-12.0442
		11	0	0	-21.5154	19.2757	hsa05145	KEGG Pathway	24	Toxoplasmosis	-13.8547	9.07491	12.44	24367	113	499	21	4.20842	0.89882	240|841|959|1234|3108|3109|3111|3113|3115|3117|3122|3123|3915|4261|4615|4790|5294|6772|6774|7097|23533	-11.6909
		11	0	0	-21.5154	19.2757	hsa05332	KEGG Pathway	24	Graft-versus-host disease	-13.393	16.6742	14.5237	24367	41	499	14	2.80561	0.739238	941|942|3106|3107|3108|3109|3111|3113|3115|3117|3122|3123|3133|3134	-11.2528
		11	0	0	-21.5154	19.2757	hsa04940	KEGG Pathway	24	Type I diabetes mellitus	-13.0621	15.8987	14.1384	24367	43	499	14	2.80561	0.739238	941|942|3106|3107|3108|3109|3111|3113|3115|3117|3122|3123|3133|3134	-10.9389
		11	0	0	-21.5154	19.2757	hsa05320	KEGG Pathway	24	Autoimmune thyroid disease	-12.9352	13.8203	13.5096	24367	53	499	15	3.00601	0.764394	941|942|959|3106|3107|3108|3109|3111|3113|3115|3117|3122|3123|3133|3134	-10.8229
		11	0	0	-21.5154	19.2757	hsa05321	KEGG Pathway	24	Inflammatory bowel disease (IBD)	-12.7118	12.0201	12.8634	24367	65	499	16	3.20641	0.788647	3108|3109|3111|3113|3115|3117|3122|3123|3561|3594|3606|4790|6772|6774|7097|7100	-10.6128
		11	0	0	-21.5154	19.2757	hsa04672	KEGG Pathway	24	Intestinal immune network for IgA production	-10.893	12.9553	12.1124	24367	49	499	13	2.60521	0.713081	941|942|959|3108|3109|3111|3113|3115|3117|3122|3123|3600|29851	-8.88778
		11	0	0	-21.5154	19.2757	hsa05322	KEGG Pathway	24	Systemic lupus erythematosus	-10.4865	6.97595	9.99205	24367	133	499	19	3.80762	0.856735	713|714|715|717|718|941|942|959|2212|2214|3108|3109|3111|3113|3115|3117|3122|3123|6737	-8.50185
		11	0	0	-21.5154	19.2757	hsa04659	KEGG Pathway	24	Th17 cell differentiation	-10.1964	7.7583	10.1302	24367	107	499	17	3.40681	0.812077	861|3108|3109|3111|3113|3115|3117|3122|3123|3561|3594|4773|4790|6772|6774|7046|7048	-8.21969
		11	0	0	-21.5154	19.2757	hsa05310	KEGG Pathway	24	Asthma	-9.4465	15.7521	11.8835	24367	31	499	10	2.00401	0.627341	959|2207|3108|3109|3111|3113|3115|3117|3122|3123	-7.52707
		11	0	0	-21.5154	19.2757	hsa05323	KEGG Pathway	24	Rheumatoid arthritis	-9.37184	8.13861	9.81006	24367	90	499	15	3.00601	0.764394	941|942|3108|3109|3111|3113|3115|3117|3122|3123|3600|3606|3683|3689|7097	-7.45585
		11	0	0	-21.5154	19.2757	GO:0019886	GO Biological Processes	19	antigen processing and presentation of exogenous peptide antigen via MHC class II	-8.83602	7.47423	9.2856	24367	98	499	15	3.00601	0.764394	829|972|1520|2207|2213|3108|3109|3111|3113|3115|3117|3122|3123|9871|10437	-6.95783
		11	0	0	-21.5154	19.2757	GO:0002495	GO Biological Processes	19	antigen processing and presentation of peptide antigen via MHC class II	-8.58774	7.18113	9.04507	24367	102	499	15	3.00601	0.764394	829|972|1520|2207|2213|3108|3109|3111|3113|3115|3117|3122|3123|9871|10437	-6.73252
		11	0	0	-21.5154	19.2757	GO:0002504	GO Biological Processes	19	antigen processing and presentation of peptide or polysaccharide antigen via MHC class II	-8.52752	7.11141	8.98696	24367	103	499	15	3.00601	0.764394	829|972|1520|2207|2213|3108|3109|3111|3113|3115|3117|3122|3123|9871|10437	-6.67818
		11	0	0	-21.5154	19.2757	R-HSA-202403	Reactome Gene Sets	6	TCR signaling	-8.48036	6.51089	8.75019	24367	120	499	16	3.20641	0.788647	2533|3113|3115|3117|3122|3123|3635|3937|4790|5336|5696|5698|5701|5788|26191|50852	-6.63402
		11	0	0	-21.5154	19.2757	hsa05166	KEGG Pathway	24	HTLV-I infection	-8.43906	4.38722	7.87753	24367	256	499	23	4.60922	0.938678	3106|3107|3108|3109|3111|3113|3115|3117|3122|3123|3133|3134|3561|3600|3683|3689|4773|4790|5925|7046|7048|7094|8321	-6.59562
		11	0	0	-21.5154	19.2757	hsa04658	KEGG Pathway	24	Th1 and Th2 cell differentiation	-7.31143	6.90013	8.19804	24367	92	499	13	2.60521	0.713081	3108|3109|3111|3113|3115|3117|3122|3123|3561|3594|4773|4790|6772	-5.52508
		11	0	0	-21.5154	19.2757	R-HSA-202427	Reactome Gene Sets	6	Phosphorylation of CD3 and TCR zeta chains	-6.723	15.5373	9.86339	24367	22	499	7	1.40281	0.526479	3113|3115|3117|3122|3123|5788|26191	-4.98596
		11	0	0	-21.5154	19.2757	R-HSA-389948	Reactome Gene Sets	6	PD-1 signaling	-6.57311	14.8618	9.61662	24367	23	499	7	1.40281	0.526479	3113|3115|3117|3122|3123|29126|80380	-4.84284
		11	0	0	-21.5154	19.2757	R-HSA-202433	Reactome Gene Sets	6	Generation of second messenger molecules	-6.47822	11.4898	8.85	24367	34	499	8	1.60321	0.562257	2533|3113|3115|3117|3122|3123|3937|5336	-4.75681
		11	0	0	-21.5154	19.2757	R-HSA-2132295	Reactome Gene Sets	6	MHC class II antigen presentation	-5.82116	5.16107	6.68944	24367	123	499	13	2.60521	0.713081	829|972|1075|1520|3109|3111|3113|3115|3117|3122|3123|9871|10437	-4.16387
		11	0	0	-21.5154	19.2757	R-HSA-202430	Reactome Gene Sets	6	Translocation of ZAP-70 to Immunological synapse	-5.81015	15.4205	9.09202	24367	19	499	6	1.2024	0.48792	3113|3115|3117|3122|3123|26191	-4.15663
		11	0	0	-21.5154	19.2757	R-HSA-202424	Reactome Gene Sets	6	Downstream TCR signaling	-5.27081	5.48111	6.42697	24367	98	499	11	2.20441	0.657288	3113|3115|3117|3122|3123|3635|4790|5696|5698|5701|50852	-3.67021
		11	0	0	-21.5154	19.2757	hsa04640	KEGG Pathway	24	Hematopoietic cell lineage	-4.5181	5.03419	5.75628	24367	97	499	10	2.00401	0.627341	914|3108|3109|3111|3113|3115|3117|3122|3123|3574	-2.98928
	Response to virus	12	1	1	-19.8283	8.44656	hsa05168	KEGG Pathway	24	Herpes simplex infection	-19.8283	8.44656	14.7004	24367	185	499	32	6.41283	1.09669	718|841|972|3106|3107|3108|3109|3111|3113|3115|3117|3122|3123|3133|3134|3600|3665|4615|4790|4938|4939|4940|5610|6672|6772|6890|6891|7097|7098|8740|23586|64135	-17.3665
		12	0	0	-19.8283	8.44656	hsa05164	KEGG Pathway	24	Influenza A	-16.6237	7.90339	13.1755	24367	173	499	28	5.61122	1.03024	103|834|3108|3109|3111|3113|3115|3117|3122|3123|3606|3627|3665|4261|4599|4615|4790|4938|4939|4940|5610|6772|7098|7706|23586|51284|64135|91543	-14.2913
		12	0	0	-19.8283	8.44656	hsa05162	KEGG Pathway	24	Measles	-9.51684	6.55948	9.33076	24367	134	499	18	3.60721	0.834753	103|2213|3561|3665|4478|4599|4615|4790|4938|4939|4940|5610|6772|6774|7097|23586|51284|64135	-7.5869
		12	0	0	-19.8283	8.44656	hsa05161	KEGG Pathway	24	Hepatitis B	-5.78242	4.74752	6.52148	24367	144	499	14	2.80561	0.739238	841|3665|4615|4773|4790|5925|6772|6774|7046|7097|7098|23586|64135|64764	-4.1317
		12	0	0	-19.8283	8.44656	hsa05160	KEGG Pathway	24	Hepatitis C	-4.77763	4.47313	5.76316	24367	131	499	12	2.40481	0.685811	3659|3665|4790|4938|4939|4940|5610|6772|6774|7098|8737|23586	-3.22195
	Immune response	13	1	1	-19.1808	13.9519	GO:0046631	GO Biological Processes	19	alpha-beta T cell activation	-19.1808	9.76633	15.0406	24367	140	499	28	5.61122	1.03024	301|861|941|942|944|1794|2000|3071|3077|3133|3594|3600|3606|3659|3965|5734|5788|6693|6774|6850|7048|10859|26191|29126|54440|91543|114836|729230	-16.7594
		13	0	0	-19.1808	13.9519	GO:0002285	GO Biological Processes	19	lymphocyte activation involved in immune response	-14.0691	6.93783	11.658	24367	183	499	26	5.21042	0.99487	301|941|942|959|2207|2213|3109|3134|3594|3606|3683|3936|3965|4064|5336|5734|5788|5873|6693|6774|10859|10875|23075|84868|114836|202309	-11.8899
		13	0	0	-19.1808	13.9519	GO:0046634	GO Biological Processes	19	regulation of alpha-beta T cell activation	-13.2919	9.87023	12.4587	24367	94	499	19	3.80762	0.856735	301|861|941|942|3071|3077|3133|3594|3606|3659|3965|5788|6850|7048|10859|26191|29126|54440|729230	-11.1546
		13	0	0	-19.1808	13.9519	GO:0002286	GO Biological Processes	19	T cell activation involved in immune response	-12.3742	8.83621	11.6351	24367	105	499	19	3.80762	0.856735	301|941|942|2207|2213|3109|3594|3606|3683|3936|3965|5734|5873|6693|6774|10859|10875|84868|114836	-10.2981
		13	0	0	-19.1808	13.9519	GO:0046635	GO Biological Processes	19	positive regulation of alpha-beta T cell activation	-11.7258	11.6266	12.2112	24367	63	499	15	3.00601	0.764394	301|861|941|942|3071|3133|3594|3606|3965|5788|6850|7048|26191|54440|729230	-9.68319
		13	0	0	-19.1808	13.9519	GO:0046632	GO Biological Processes	19	alpha-beta T cell differentiation	-11.5612	8.61735	11.1468	24367	102	499	18	3.60721	0.834753	301|861|941|942|944|3071|3594|3606|3659|3965|5734|6693|6774|6850|7048|54440|91543|114836	-9.5276
		13	0	0	-19.1808	13.9519	GO:0035710	GO Biological Processes	19	CD4-positive, alpha-beta T cell activation	-10.1713	8.40115	10.3396	24367	93	499	16	3.20641	0.788647	301|861|941|942|3071|3594|3606|3965|5734|6693|6774|7048|29126|54440|91543|114836	-8.19663
		13	0	0	-19.1808	13.9519	GO:0043367	GO Biological Processes	19	CD4-positive, alpha-beta T cell differentiation	-9.46773	9.11524	10.1774	24367	75	499	14	2.80561	0.739238	301|861|941|942|3071|3594|3606|3965|5734|6693|6774|54440|91543|114836	-7.54308
		13	0	0	-19.1808	13.9519	GO:0046638	GO Biological Processes	19	positive regulation of alpha-beta T cell differentiation	-8.67129	11.4287	10.3474	24367	47	499	11	2.20441	0.657288	301|861|941|942|3071|3594|3606|3965|6850|7048|54440	-6.81007
		13	0	0	-19.1808	13.9519	GO:0032623	GO Biological Processes	19	interleukin-2 production	-8.22458	9.15594	9.44644	24367	64	499	12	2.40481	0.685811	301|861|941|942|2207|2633|3606|5788|54440|64581|84868|729230	-6.38977
		13	0	0	-19.1808	13.9519	GO:0002292	GO Biological Processes	19	T cell differentiation involved in immune response	-7.91098	8.61735	9.09492	24367	68	499	12	2.40481	0.685811	301|941|942|2207|3594|3606|3965|5734|6693|6774|10875|114836	-6.09293
		13	0	0	-19.1808	13.9519	GO:2000516	GO Biological Processes	19	positive regulation of CD4-positive, alpha-beta T cell activation	-7.46921	12.2079	9.7304	24367	36	499	9	1.80361	0.595756	301|941|942|3071|3594|3606|3965|7048|54440	-5.67514
		13	0	0	-19.1808	13.9519	GO:2000514	GO Biological Processes	19	regulation of CD4-positive, alpha-beta T cell activation	-7.40322	8.80571	8.82582	24367	61	499	11	2.20441	0.657288	301|861|941|942|3071|3594|3606|3965|7048|29126|54440	-5.61174
		13	0	0	-19.1808	13.9519	GO:0046637	GO Biological Processes	19	regulation of alpha-beta T cell differentiation	-7.25108	8.52616	8.64847	24367	63	499	11	2.20441	0.657288	301|861|941|942|3071|3594|3606|3965|6850|7048|54440	-5.46979
		13	0	0	-19.1808	13.9519	GO:0043372	GO Biological Processes	19	positive regulation of CD4-positive, alpha-beta T cell differentiation	-6.93862	13.0218	9.52643	24367	30	499	8	1.60321	0.562257	301|941|942|3071|3594|3606|3965|54440	-5.17702
		13	0	0	-19.1808	13.9519	GO:0032663	GO Biological Processes	19	regulation of interleukin-2 production	-6.81852	8.87848	8.45762	24367	55	499	10	2.00401	0.627341	301|861|941|942|2633|5788|54440|64581|84868|729230	-5.06707
		13	0	0	-19.1808	13.9519	GO:0032743	GO Biological Processes	19	positive regulation of interleukin-2 production	-6.8168	12.6017	9.34572	24367	31	499	8	1.60321	0.562257	301|861|941|942|5788|54440|64581|729230	-5.06707
		13	0	0	-19.1808	13.9519	GO:0002294	GO Biological Processes	19	CD4-positive, alpha-beta T cell differentiation involved in immune response	-6.44704	8.13861	8.00494	24367	60	499	10	2.00401	0.627341	301|941|942|3594|3606|3965|5734|6693|6774|114836	-4.72728
		13	0	0	-19.1808	13.9519	GO:0043370	GO Biological Processes	19	regulation of CD4-positive, alpha-beta T cell differentiation	-6.39545	9.35074	8.28565	24367	47	499	9	1.80361	0.595756	301|861|941|942|3071|3594|3606|3965|54440	-4.6784
		13	0	0	-19.1808	13.9519	R-HSA-6783783	Reactome Gene Sets	6	Interleukin-10 signaling	-6.39545	9.35074	8.28565	24367	47	499	9	1.80361	0.595756	941|942|1230|1234|3606|3627|5724|6774|729230	-4.6784
		13	0	0	-19.1808	13.9519	GO:0002287	GO Biological Processes	19	alpha-beta T cell activation involved in immune response	-6.37723	8.00519	7.92068	24367	61	499	10	2.00401	0.627341	301|941|942|3594|3606|3965|5734|6693|6774|114836	-4.66985
		13	0	0	-19.1808	13.9519	GO:0002293	GO Biological Processes	19	alpha-beta T cell differentiation involved in immune response	-6.37723	8.00519	7.92068	24367	61	499	10	2.00401	0.627341	301|941|942|3594|3606|3965|5734|6693|6774|114836	-4.66985
		13	0	0	-19.1808	13.9519	GO:0042093	GO Biological Processes	19	T-helper cell differentiation	-5.5892	7.57733	7.25127	24367	58	499	9	1.80361	0.595756	301|941|942|3594|3606|5734|6693|6774|114836	-3.96029
		13	0	0	-19.1808	13.9519	M290	Canonical Pathways	11	PID IL12 STAT4 PATHWAY	-5.40894	10.3582	7.77819	24367	33	499	7	1.40281	0.526479	941|942|3122|3123|3606|3659|6774	-3.7991
		13	0	0	-19.1808	13.9519	GO:0002825	GO Biological Processes	19	regulation of T-helper 1 type immune response	-4.93438	11.2688	7.57484	24367	26	499	6	1.2024	0.48792	301|941|3594|3606|84868|729230	-3.37115
		13	0	0	-19.1808	13.9519	GO:0042088	GO Biological Processes	19	T-helper 1 type immune response	-4.6777	8.13861	6.69493	24367	42	499	7	1.40281	0.526479	301|941|3594|3606|6693|84868|729230	-3.13457
		13	0	0	-19.1808	13.9519	GO:0002827	GO Biological Processes	19	positive regulation of T-helper 1 type immune response	-4.48986	12.8504	7.47161	24367	19	499	5	1.002	0.445859	301|941|3594|3606|729230	-2.96384
		13	0	0	-19.1808	13.9519	GO:0045624	GO Biological Processes	19	positive regulation of T-helper cell differentiation	-4.15689	11.0981	6.85142	24367	22	499	5	1.002	0.445859	301|941|942|3594|3606	-2.66645
		13	0	0	-19.1808	13.9519	GO:0042094	GO Biological Processes	19	interleukin-2 biosynthetic process	-4.05778	10.6156	6.6708	24367	23	499	5	1.002	0.445859	941|942|3606|5788|64581	-2.58625
		13	0	0	-19.1808	13.9519	GO:0045086	GO Biological Processes	19	positive regulation of interleukin-2 biosynthetic process	-3.83046	13.9519	7.009	24367	14	499	4	0.801603	0.399192	941|942|5788|64581	-2.38058
		13	0	0	-19.1808	13.9519	GO:0045076	GO Biological Processes	19	regulation of interleukin-2 biosynthetic process	-3.18794	9.76633	5.6708	24367	20	499	4	0.801603	0.399192	941|942|5788|64581	-1.82207
		13	0	0	-19.1808	13.9519	GO:0045622	GO Biological Processes	19	regulation of T-helper cell differentiation	-3.16117	6.97595	5.11548	24367	35	499	5	1.002	0.445859	301|941|942|3594|3606	-1.80206
		13	0	0	-19.1808	13.9519	GO:0045628	GO Biological Processes	19	regulation of T-helper 2 cell differentiation	-2.90445	13.3177	5.90824	24367	11	499	3	0.601202	0.346059	301|942|3606	-1.58404
		13	0	0	-19.1808	13.9519	GO:0045064	GO Biological Processes	19	T-helper 2 cell differentiation	-2.58069	10.4639	5.12146	24367	14	499	3	0.601202	0.346059	301|942|3606	-1.29541
		13	0	0	-19.1808	13.9519	GO:0045063	GO Biological Processes	19	T-helper 1 cell differentiation	-2.18843	7.71026	4.23077	24367	19	499	3	0.601202	0.346059	301|941|6693	-0.954619
	Cytokine pathway	14	1	1	-18.3108	12.2079	GO:0032609	GO Biological Processes	19	interferon-gamma production	-18.3108	10.8035	15.1029	24367	113	499	25	5.01002	0.976581	914|3113|3115|3594|3606|3965|6693|7098|9636|10225|10666|10859|11035|11118|11119|26191|29126|51284|51311|54440|64581|80380|84868|114836|729230	-15.9211
		14	0	0	-18.3108	12.2079	GO:0032649	GO Biological Processes	19	regulation of interferon-gamma production	-16.127	10.743	14.1162	24367	100	499	22	4.40882	0.919009	914|3113|3115|3594|3606|3965|7098|9636|10225|10666|10859|11035|26191|29126|51284|51311|54440|64581|80380|84868|114836|729230	-13.8291
		14	0	0	-18.3108	12.2079	GO:0032729	GO Biological Processes	19	positive regulation of interferon-gamma production	-12.8263	12.2079	12.9813	24367	64	499	16	3.20641	0.788647	914|3113|3115|3594|3606|3965|7098|10666|26191|51284|51311|54440|64581|84868|114836|729230	-10.7194
		14	0	0	-18.3108	12.2079	GO:0032722	GO Biological Processes	19	positive regulation of chemokine production	-6.51828	8.27655	8.09117	24367	59	499	10	2.00401	0.627341	972|3574|3965|5610|6850|7097|7098|51284|64581|84868	-4.79246
		14	0	0	-18.3108	12.2079	GO:0038061	GO Biological Processes	19	NIK/NF-kappaB signaling	-5.77568	4.17811	6.30806	24367	187	499	16	3.20641	0.788647	3606|3965|4790|5610|5696|5698|5701|7097|7098|8740|10333|11035|26191|51284|84868|117854	-4.12589
		14	0	0	-18.3108	12.2079	GO:0032602	GO Biological Processes	19	chemokine production	-5.54195	5.83857	6.72304	24367	92	499	11	2.20441	0.657288	972|3574|3606|3965|5610|6850|7097|7098|51284|64581|84868	-3.9148
		14	0	0	-18.3108	12.2079	GO:0032642	GO Biological Processes	19	regulation of chemokine production	-5.0273	5.7449	6.3362	24367	85	499	10	2.00401	0.627341	972|3574|3965|5610|6850|7097|7098|51284|64581|84868	-3.45638
		14	0	0	-18.3108	12.2079	GO:1901224	GO Biological Processes	19	positive regulation of NIK/NF-kappaB signaling	-4.51271	5.63442	5.92751	24367	78	499	9	1.80361	0.595756	3606|3965|5610|7097|7098|8740|10333|51284|84868	-2.98459
		14	0	0	-18.3108	12.2079	GO:1901222	GO Biological Processes	19	regulation of NIK/NF-kappaB signaling	-4.43066	4.47624	5.51957	24367	120	499	11	2.20441	0.657288	3606|3965|5610|7097|7098|8740|10333|26191|51284|84868|117854	-2.91433
	Cytokine pathway	15	1	1	-18.0207	6.7354	GO:0001818	GO Biological Processes	19	negative regulation of cytokine production	-18.0207	5.96657	12.7456	24367	311	499	38	7.61523	1.18738	301|684|695|1992|2213|2633|3071|3077|3082|3134|3620|3635|3965|4790|5734|5788|7318|7706|8832|9111|9636|10225|10333|10385|10859|23586|23607|26191|29126|51191|51311|58484|64135|80380|84166|84282|84868|114769	-15.6412
		15	0	0	-18.0207	6.7354	GO:0050663	GO Biological Processes	19	cytokine secretion	-16.4639	6.31939	12.3467	24367	255	499	33	6.61323	1.1125	301|834|914|965|1992|2213|2633|3937|3965|4067|5734|6850|7096|7097|7100|9636|10333|10385|10859|11118|11119|23586|26191|29126|51311|58484|64135|81793|84868|113277|114769|115362|117854	-14.1448
		15	0	0	-18.0207	6.7354	GO:0050707	GO Biological Processes	19	regulation of cytokine secretion	-12.7588	5.8598	10.5891	24367	225	499	27	5.41082	1.01275	301|834|914|965|1992|2213|2633|3965|4067|5734|6850|7096|7097|7100|10333|10385|10859|23586|26191|29126|51311|58484|64135|81793|84868|114769|117854	-10.6572
		15	0	0	-18.0207	6.7354	GO:0002790	GO Biological Processes	19	peptide secretion	-11.9456	3.38586	8.90765	24367	649	499	45	9.01804	1.28228	301|834|914|959|965|972|1992|2213|2633|3077|3133|3937|3965|4067|5341|5734|5978|6850|7096|7097|7100|8754|9601|9636|10333|10385|10859|11118|11119|23586|23607|26191|27236|29126|51311|55240|58484|64135|81793|84868|91543|113277|114769|115362|117854	-9.88656
		15	0	0	-18.0207	6.7354	GO:0009306	GO Biological Processes	19	protein secretion	-11.5746	3.41981	8.78092	24367	614	499	43	8.61723	1.25622	301|834|914|959|965|1992|2213|2633|3133|3937|3965|4067|5341|5734|5978|6850|7096|7097|7100|8754|9601|9636|10333|10385|10859|11118|11119|23586|23607|26191|27236|29126|51311|55240|58484|64135|81793|84868|91543|113277|114769|115362|117854	-9.5388
		15	0	0	-18.0207	6.7354	GO:0002791	GO Biological Processes	19	regulation of peptide secretion	-9.62764	3.38065	7.93442	24367	520	499	36	7.21443	1.15822	301|834|914|959|965|972|1992|2213|2633|3077|3133|3965|4067|5734|5978|6850|7096|7097|7100|8754|10333|10385|10859|23586|23607|26191|27236|29126|51311|58484|64135|81793|84868|91543|114769|117854	-7.68875
		15	0	0	-18.0207	6.7354	GO:0050708	GO Biological Processes	19	regulation of protein secretion	-9.10125	3.37455	7.69353	24367	492	499	34	6.81363	1.12802	301|834|914|959|965|1992|2213|2633|3133|3965|4067|5734|5978|6850|7096|7097|7100|8754|10333|10385|10859|23586|23607|26191|27236|29126|51311|58484|64135|81793|84868|91543|114769|117854	-7.19711
		15	0	0	-18.0207	6.7354	GO:1903530	GO Biological Processes	19	regulation of secretion by cell	-8.85856	2.76524	7.23078	24367	777	499	44	8.81764	1.26935	301|834|914|959|965|1992|2207|2213|2633|3077|3133|3134|3689|3965|4067|5724|5734|5873|5880|5978|6850|7096|7097|7100|8754|8832|10333|10385|10859|23586|23607|26191|27236|29126|30817|51311|58484|64135|81793|84868|91543|114769|117854|729230	-6.9772
		15	0	0	-18.0207	6.7354	GO:0090087	GO Biological Processes	19	regulation of peptide transport	-8.25143	2.71646	6.92749	24367	755	499	42	8.41683	1.24289	301|834|914|959|965|972|1992|2213|2633|3059|3077|3133|3689|3936|3965|4067|5734|5880|5978|6672|6850|7096|7097|7100|8754|10333|10385|10859|23586|23607|26191|27236|29126|51100|51311|58484|64135|81793|84868|91543|114769|117854	-6.41377
		15	0	0	-18.0207	6.7354	GO:0051223	GO Biological Processes	19	regulation of protein transport	-7.78273	2.69416	6.69601	24367	725	499	40	8.01603	1.21559	301|834|914|959|965|1992|2213|2633|3059|3133|3689|3936|3965|4067|5734|5880|5978|6672|6850|7096|7097|7100|8754|10333|10385|10859|23586|23607|26191|27236|29126|51100|51311|58484|64135|81793|84868|91543|114769|117854	-5.97282
		15	0	0	-18.0207	6.7354	GO:0070201	GO Biological Processes	19	regulation of establishment of protein localization	-7.50468	2.59339	6.50512	24367	772	499	41	8.21643	1.22935	301|834|841|914|959|965|1992|2213|2633|3059|3133|3689|3936|3965|4067|5734|5880|5978|6672|6850|7096|7097|7100|8754|10333|10385|10859|23586|23607|26191|27236|29126|51100|51311|58484|64135|81793|84868|91543|114769|117854	-5.7054
		15	0	0	-18.0207	6.7354	GO:0050710	GO Biological Processes	19	negative regulation of cytokine secretion	-6.67725	6.7354	7.74878	24367	87	499	12	2.40481	0.685811	301|1992|2213|2633|5734|10333|10385|10859|26191|51311|58484|114769	-4.94134
		15	0	0	-18.0207	6.7354	GO:0050715	GO Biological Processes	19	positive regulation of cytokine secretion	-6.62032	5.15827	7.18555	24367	142	499	15	3.00601	0.764394	834|914|965|3965|5734|6850|7096|7097|23586|26191|29126|51311|64135|84868|117854	-4.88781
		15	0	0	-18.0207	6.7354	GO:1903531	GO Biological Processes	19	negative regulation of secretion by cell	-6.10674	3.97724	6.42868	24367	221	499	18	3.60721	0.834753	301|1992|2213|2633|3134|3965|5734|5978|8832|10333|10385|10859|26191|51311|58484|91543|114769|729230	-4.42512
		15	0	0	-18.0207	6.7354	GO:0051048	GO Biological Processes	19	negative regulation of secretion	-6.03387	3.75628	6.29532	24367	247	499	19	3.80762	0.856735	301|972|1992|2213|2633|3134|3965|5734|5978|8832|10333|10385|10859|26191|51311|58484|91543|114769|729230	-4.35723
		15	0	0	-18.0207	6.7354	GO:0002792	GO Biological Processes	19	negative regulation of peptide secretion	-6.01985	4.63592	6.62962	24367	158	499	15	3.00601	0.764394	301|972|1992|2213|2633|5734|5978|10333|10385|10859|26191|51311|58484|91543|114769	-4.34518
		15	0	0	-18.0207	6.7354	GO:0050709	GO Biological Processes	19	negative regulation of protein secretion	-5.50295	4.49765	6.25447	24367	152	499	14	2.80561	0.739238	301|1992|2213|2633|5734|5978|10333|10385|10859|26191|51311|58484|91543|114769	-3.88542
		15	0	0	-18.0207	6.7354	GO:1903532	GO Biological Processes	19	positive regulation of secretion by cell	-5.39537	2.8866	5.54275	24367	406	499	24	4.80962	0.957859	834|914|965|2207|3077|3133|3134|3689|3965|5724|5734|5873|6850|7096|7097|8754|23586|23607|26191|29126|51311|64135|84868|117854	-3.78976
		15	0	0	-18.0207	6.7354	GO:0051047	GO Biological Processes	19	positive regulation of secretion	-5.3625	2.79998	5.48359	24367	436	499	25	5.01002	0.976581	834|914|965|2207|3077|3133|3134|3689|3965|5724|5734|5873|6850|7096|7097|8754|23586|23607|26191|29126|51311|64135|84868|85477|117854	-3.75772
		15	0	0	-18.0207	6.7354	GO:0002793	GO Biological Processes	19	positive regulation of peptide secretion	-4.9091	3.14509	5.35963	24367	295	499	19	3.80762	0.856735	834|914|965|3077|3133|3965|5734|6850|7096|7097|8754|23586|23607|26191|29126|51311|64135|84868|117854	-3.34739
		15	0	0	-18.0207	6.7354	GO:0050714	GO Biological Processes	19	positive regulation of protein secretion	-4.79724	3.20792	5.31432	24367	274	499	18	3.60721	0.834753	834|914|965|3133|3965|5734|6850|7096|7097|8754|23586|23607|26191|29126|51311|64135|84868|117854	-3.24081
		15	0	0	-18.0207	6.7354	GO:0051224	GO Biological Processes	19	negative regulation of protein transport	-4.63402	3.57305	5.34925	24367	205	499	15	3.00601	0.764394	301|1992|2213|2633|5734|5978|6672|10333|10385|10859|26191|51311|58484|91543|114769	-3.09595
		15	0	0	-18.0207	6.7354	GO:1904950	GO Biological Processes	19	negative regulation of establishment of protein localization	-4.536	3.50466	5.25807	24367	209	499	15	3.00601	0.764394	301|1992|2213|2633|5734|5978|6672|10333|10385|10859|26191|51311|58484|91543|114769	-3.00506
		15	0	0	-18.0207	6.7354	GO:0051051	GO Biological Processes	19	negative regulation of transport	-4.20012	2.33816	4.5597	24367	543	499	26	5.21042	0.99487	301|684|972|1992|2213|2633|3134|3965|4790|5734|5978|6672|7097|8832|10333|10385|10859|23191|26191|27236|50852|51311|58484|91543|114769|729230	-2.70384
		15	0	0	-18.0207	6.7354	GO:0051222	GO Biological Processes	19	positive regulation of protein transport	-4.10954	2.52182	4.58176	24367	426	499	22	4.40882	0.919009	834|914|965|3059|3133|3689|3965|5734|5880|6850|7096|7097|8754|23586|23607|26191|29126|51100|51311|64135|84868|117854	-2.62991
		15	0	0	-18.0207	6.7354	GO:1904951	GO Biological Processes	19	positive regulation of establishment of protein localization	-4.00253	2.42054	4.46703	24367	464	499	23	4.60922	0.938678	834|841|914|965|3059|3133|3689|3965|5734|5880|6850|7096|7097|8754|23586|23607|26191|29126|51100|51311|64135|84868|117854	-2.5359
	Immune response	16	1	1	-16.8461	20.6595	GO:0002831	GO Biological Processes	19	regulation of response to biotic stimulus	-16.8461	8.94101	13.7222	24367	142	499	26	5.21042	0.99487	3594|3600|4064|4277|6772|10269|10475|10666|10859|10875|23586|26191|29126|51191|55601|60489|83666|84868|85363|114769|115004|117854|151636|200316|255520|388325	-14.5048
		16	0	0	-16.8461	20.6595	GO:0050688	GO Biological Processes	19	regulation of defense response to virus	-15.235	12.3707	14.26	24367	75	499	19	3.80762	0.856735	3594|3600|4277|6772|10269|10475|10859|10875|23586|26191|51191|55601|60489|83666|115004|117854|151636|200316|255520	-12.9804
		16	0	0	-16.8461	20.6595	GO:0050691	GO Biological Processes	19	regulation of defense response to virus by host	-12.6633	17.1571	14.2209	24367	37	499	13	2.60521	0.713081	3594|3600|4277|6772|10859|23586|26191|60489|83666|115004|117854|151636|200316	-10.5669
		16	0	0	-16.8461	20.6595	GO:0002230	GO Biological Processes	19	positive regulation of defense response to virus by host	-11.8557	20.6595	14.5019	24367	26	499	11	2.20441	0.657288	3594|6772|10859|23586|26191|60489|83666|115004|117854|151636|200316	-9.799
	Cytokine pathway	17	1	1	-14.9387	22.7881	GO:0042089	GO Biological Processes	19	cytokine biosynthetic process	-14.9387	8.91372	12.8773	24367	126	499	23	4.60922	0.938678	941|942|972|1536|3606|3635|3659|3665|4790|5724|5788|6693|6774|6850|7096|7098|9111|10333|10859|51284|51311|64581|729230	-12.6987
		17	0	0	-14.9387	22.7881	GO:0032677	GO Biological Processes	19	regulation of interleukin-8 production	-14.8904	11.8949	13.9348	24367	78	499	19	3.80762	0.856735	301|914|965|972|3965|4615|5788|6850|7096|7097|7098|7100|8737|10333|23586|26191|51284|51311|64581	-12.6646
		17	0	0	-14.9387	22.7881	GO:0042107	GO Biological Processes	19	cytokine metabolic process	-14.8601	8.84353	12.8139	24367	127	499	23	4.60922	0.938678	941|942|972|1536|3606|3635|3659|3665|4790|5724|5788|6693|6774|6850|7096|7098|9111|10333|10859|51284|51311|64581|729230	-12.6379
		17	0	0	-14.9387	22.7881	GO:1903557	GO Biological Processes	19	positive regulation of tumor necrosis factor superfamily cytokine production	-14.8057	10.8515	13.5382	24367	90	499	20	4.00802	0.878076	914|942|1536|2207|3133|3965|5724|5788|6693|6850|7096|7097|7098|8737|23586|54440|64135|64581|84868|729230	-12.587
		17	0	0	-14.9387	22.7881	GO:0032637	GO Biological Processes	19	interleukin-8 production	-14.0456	10.7884	13.1481	24367	86	499	19	3.80762	0.856735	301|914|965|972|3965|4615|5788|6850|7096|7097|7098|7100|8737|10333|23586|26191|51284|51311|64581	-11.8696
		17	0	0	-14.9387	22.7881	GO:0032635	GO Biological Processes	19	interleukin-6 production	-13.9043	7.18113	11.6935	24367	170	499	25	5.01002	0.976581	972|2207|3071|3082|3106|3606|3635|3965|4615|5724|6774|6850|7096|7097|7098|10333|23586|26191|51284|51311|64135|64581|84868|113277|388325	-11.7374
		17	0	0	-14.9387	22.7881	GO:0032760	GO Biological Processes	19	positive regulation of tumor necrosis factor production	-13.8494	10.5432	12.9674	24367	88	499	19	3.80762	0.856735	914|1536|2207|3133|3965|5724|5788|6693|6850|7096|7097|7098|8737|23586|54440|64135|64581|84868|729230	-11.6887
		17	0	0	-14.9387	22.7881	GO:0042035	GO Biological Processes	19	regulation of cytokine biosynthetic process	-13.5389	8.76466	12.1729	24367	117	499	21	4.20842	0.89882	941|942|972|1536|3635|3659|4790|5724|5788|6693|6774|6850|7096|7098|9111|10333|10859|51284|51311|64581|729230	-11.393
		17	0	0	-14.9387	22.7881	GO:0042108	GO Biological Processes	19	positive regulation of cytokine biosynthetic process	-13.4756	12.031	13.2675	24367	69	499	17	3.40681	0.812077	941|942|972|1536|3659|5724|5788|6693|6774|6850|7096|7098|10333|51284|51311|64581|729230	-11.3325
		17	0	0	-14.9387	22.7881	GO:0032757	GO Biological Processes	19	positive regulation of interleukin-8 production	-13.0716	14.0861	13.6586	24367	52	499	15	3.00601	0.764394	914|965|972|3965|4615|6850|7096|7097|7098|7100|8737|23586|51284|51311|64581	-10.9428
		17	0	0	-14.9387	22.7881	GO:0032675	GO Biological Processes	19	regulation of interleukin-6 production	-12.6241	7.01955	11.0456	24367	160	499	23	4.60922	0.938678	972|2207|3071|3082|3106|3635|3965|4615|5724|6774|6850|7096|7097|7098|10333|23586|26191|51284|51311|64135|64581|84868|388325	-10.5303
		17	0	0	-14.9387	22.7881	GO:0071706	GO Biological Processes	19	tumor necrosis factor superfamily cytokine production	-12.5211	6.58404	10.8115	24367	178	499	24	4.80962	0.957859	914|942|1536|2207|3133|3965|5724|5788|6693|6850|7096|7097|7098|8737|10859|23586|26191|29126|54440|64135|64581|84868|113277|729230	-10.435
		17	0	0	-14.9387	22.7881	GO:1903555	GO Biological Processes	19	regulation of tumor necrosis factor superfamily cytokine production	-11.9476	6.52982	10.5232	24367	172	499	23	4.60922	0.938678	914|942|1536|2207|3133|3965|5724|5788|6693|6850|7096|7097|7098|8737|10859|23586|26191|29126|54440|64135|64581|84868|729230	-9.88656
		17	0	0	-14.9387	22.7881	GO:0032755	GO Biological Processes	19	positive regulation of interleukin-6 production	-11.2903	9.02324	11.148	24367	92	499	17	3.40681	0.812077	972|2207|3965|4615|5724|6774|6850|7096|7097|7098|10333|23586|51284|51311|64135|64581|388325	-9.2722
		17	0	0	-14.9387	22.7881	GO:0032640	GO Biological Processes	19	tumor necrosis factor production	-11.0113	6.20981	9.94318	24367	173	499	22	4.40882	0.919009	914|1536|2207|3133|3965|5724|5788|6693|6850|7096|7097|7098|8737|10859|23586|26191|54440|64135|64581|84868|113277|729230	-9.00182
		17	0	0	-14.9387	22.7881	GO:0032680	GO Biological Processes	19	regulation of tumor necrosis factor production	-10.3456	6.06784	9.55897	24367	169	499	21	4.20842	0.89882	914|1536|2207|3133|3965|5724|5788|6693|6850|7096|7097|7098|8737|10859|23586|26191|54440|64135|64581|84868|729230	-8.36298
		17	0	0	-14.9387	22.7881	GO:0045410	GO Biological Processes	19	positive regulation of interleukin-6 biosynthetic process	-8.09224	22.7881	12.2048	24367	15	499	7	1.40281	0.526479	972|5724|6774|6850|7096|10333|64581	-6.26449
		17	0	0	-14.9387	22.7881	GO:0045408	GO Biological Processes	19	regulation of interleukin-6 biosynthetic process	-7.06549	13.4708	9.71595	24367	29	499	8	1.60321	0.562257	972|3635|5724|6774|6850|7096|10333|64581	-5.29539
		17	0	0	-14.9387	22.7881	GO:0042226	GO Biological Processes	19	interleukin-6 biosynthetic process	-6.93862	13.0218	9.52643	24367	30	499	8	1.60321	0.562257	972|3635|5724|6774|6850|7096|10333|64581	-5.17702
		17	0	0	-14.9387	22.7881	GO:0042535	GO Biological Processes	19	positive regulation of tumor necrosis factor biosynthetic process	-5.66282	14.6495	8.82965	24367	20	499	6	1.2024	0.48792	1536|6693|6850|7096|64581|729230	-4.02132
		17	0	0	-14.9387	22.7881	GO:0042533	GO Biological Processes	19	tumor necrosis factor biosynthetic process	-5.22729	9.76633	7.50408	24367	35	499	7	1.40281	0.526479	1536|6693|6850|7096|10859|64581|729230	-3.63164
		17	0	0	-14.9387	22.7881	GO:0042534	GO Biological Processes	19	regulation of tumor necrosis factor biosynthetic process	-5.22729	9.76633	7.50408	24367	35	499	7	1.40281	0.526479	1536|6693|6850|7096|10859|64581|729230	-3.63164
	Antigen processing and presentation	18	1	1	-14.8903	48.8317	GO:0002474	GO Biological Processes	19	antigen processing and presentation of peptide antigen via MHC class I	-14.8903	10.1531	13.328	24367	101	499	21	4.20842	0.89882	567|1536|2207|3077|3106|3107|3133|3134|3140|4277|4688|5696|5698|5701|6890|6891|8773|9871|10437|51752|653361	-12.6646
		18	0	0	-14.8903	48.8317	R-HSA-1236975	Reactome Gene Sets	6	Antigen processing-Cross presentation	-14.8903	10.1531	13.328	24367	101	499	21	4.20842	0.89882	567|695|1520|1536|3106|3107|3133|3134|4615|4688|5696|5698|5701|6890|6891|7096|7097|8773|9902|10333|653361	-12.6646
		18	0	0	-14.8903	48.8317	GO:0042590	GO Biological Processes	19	antigen processing and presentation of exogenous peptide antigen via MHC class I	-11.304	9.88996	11.4433	24367	79	499	16	3.20641	0.788647	567|1536|2207|3106|3107|3133|3134|4688|5696|5698|5701|6890|6891|8773|10437|653361	-9.28151
		18	0	0	-14.8903	48.8317	R-HSA-1236974	Reactome Gene Sets	6	ER-Phagosome pathway	-10.7909	9.19184	10.9391	24367	85	499	16	3.20641	0.788647	567|695|3106|3107|3133|3134|4615|5696|5698|5701|6890|6891|7096|7097|8773|10333	-8.78772
		18	0	0	-14.8903	48.8317	GO:0002483	GO Biological Processes	19	antigen processing and presentation of endogenous peptide antigen	-10.6137	24.4158	14.3694	24367	18	499	9	1.80361	0.595756	567|3077|3106|3133|3134|4277|6890|6891|51752	-8.62097
		18	0	0	-14.8903	48.8317	GO:0019885	GO Biological Processes	19	antigen processing and presentation of endogenous peptide antigen via MHC class I	-10.6137	24.4158	14.3694	24367	18	499	9	1.80361	0.595756	567|3077|3106|3133|3134|4277|6890|6891|51752	-8.62097
		18	0	0	-14.8903	48.8317	GO:0019883	GO Biological Processes	19	antigen processing and presentation of endogenous antigen	-10.5311	19.5327	13.4049	24367	25	499	10	2.00401	0.627341	567|972|3077|3106|3133|3134|4277|6890|6891|51752	-8.54447
		18	0	0	-14.8903	48.8317	R-HSA-983169	Reactome Gene Sets	6	Class I MHC mediated antigen processing & presentation	-9.6448	3.92748	8.23818	24367	373	499	30	6.01202	1.06413	567|695|1520|1536|3106|3107|3133|3134|4615|4688|5696|5698|5701|6737|6890|6891|7096|7097|7318|8773|9871|9902|10333|51191|51752|55008|57674|151636|223082|653361	-7.70227
		18	0	0	-14.8903	48.8317	GO:0002479	GO Biological Processes	19	antigen processing and presentation of exogenous peptide antigen via MHC class I, TAP-dependent	-9.46773	9.11524	10.1774	24367	75	499	14	2.80561	0.739238	567|1536|3106|3107|3133|3134|4688|5696|5698|5701|6890|6891|8773|653361	-7.54308
		18	0	0	-14.8903	48.8317	R-HSA-983170	Reactome Gene Sets	6	Antigen Presentation: Folding, assembly and peptide loading of class I MHC	-9.04573	17.5794	11.9921	24367	25	499	9	1.80361	0.595756	567|3106|3107|3133|3134|6890|6891|9871|51752	-7.14823
		18	0	0	-14.8903	48.8317	GO:0002428	GO Biological Processes	19	antigen processing and presentation of peptide antigen via MHC class Ib	-7.51837	26.6355	12.2961	24367	11	499	6	1.2024	0.48792	567|3077|3133|3134|4277|6891	-5.71778
		18	0	0	-14.8903	48.8317	R-HSA-1236977	Reactome Gene Sets	6	Endosomal/Vacuolar pathway	-7.51837	26.6355	12.2961	24367	11	499	6	1.2024	0.48792	567|1520|3106|3107|3133|3134	-5.71778
		18	0	0	-14.8903	48.8317	GO:0002480	GO Biological Processes	19	antigen processing and presentation of exogenous peptide antigen via MHC class I, TAP-independent	-6.38127	27.1287	11.3358	24367	9	499	5	1.002	0.445859	567|3106|3107|3133|3134	-4.66985
		18	0	0	-14.8903	48.8317	GO:0002476	GO Biological Processes	19	antigen processing and presentation of endogenous peptide antigen via MHC class Ib	-6.08763	24.4158	10.7086	24367	10	499	5	1.002	0.445859	3077|3133|3134|4277|6891	-4.40901
		18	0	0	-14.8903	48.8317	GO:0002486	GO Biological Processes	19	antigen processing and presentation of endogenous peptide antigen via MHC class I via ER pathway, TA	-6.08763	24.4158	10.7086	24367	10	499	5	1.002	0.445859	3077|3106|3133|3134|4277	-4.40901
		18	0	0	-14.8903	48.8317	GO:0002475	GO Biological Processes	19	antigen processing and presentation via MHC class Ib	-5.9674	16.2772	9.37507	24367	18	499	6	1.2024	0.48792	567|3077|3133|3134|4277|6891	-4.29763
		18	0	0	-14.8903	48.8317	GO:0002484	GO Biological Processes	19	antigen processing and presentation of endogenous peptide antigen via MHC class I via ER pathway	-5.83177	22.1962	10.1668	24367	11	499	5	1.002	0.445859	3077|3106|3133|3134|4277	-4.17068
		18	0	0	-14.8903	48.8317	GO:0002477	GO Biological Processes	19	antigen processing and presentation of exogenous peptide antigen via MHC class Ib	-5.06867	48.8317	11.9794	24367	3	499	3	0.601202	0.346059	567|3133|3134	-3.49385
		18	0	0	-14.8903	48.8317	GO:0002370	GO Biological Processes	19	natural killer cell cytokine production	-4.6951	21.703	8.98188	24367	9	499	4	0.801603	0.399192	3133|3134|10225|10666	-3.14978
		18	0	0	-14.8903	48.8317	GO:0002727	GO Biological Processes	19	regulation of natural killer cell cytokine production	-4.6951	21.703	8.98188	24367	9	499	4	0.801603	0.399192	3133|3134|10225|10666	-3.14978
		18	0	0	-14.8903	48.8317	GO:0045954	GO Biological Processes	19	positive regulation of natural killer cell mediated cytotoxicity	-3.96366	10.1733	6.50095	24367	24	499	5	1.002	0.445859	3133|3134|7409|10666|114836	-2.50369
		18	0	0	-14.8903	48.8317	GO:0002717	GO Biological Processes	19	positive regulation of natural killer cell mediated immunity	-3.55407	8.41925	5.78031	24367	29	499	5	1.002	0.445859	3133|3134|7409|10666|114836	-2.14067
		18	0	0	-14.8903	48.8317	GO:0002729	GO Biological Processes	19	positive regulation of natural killer cell cytokine production	-3.35382	18.3119	7.08099	24367	8	499	3	0.601202	0.346059	3133|3134|10666	-1.96362
	Immune response	19	1	1	-14.1244	6.79116	GO:0032103	GO Biological Processes	19	positive regulation of response to external stimulus	-14.1244	5.10854	10.7815	24367	325	499	34	6.81363	1.12802	695|718|972|1075|1230|2207|3071|3133|3600|3606|3620|3627|3965|4064|4615|5294|5734|5880|7097|7098|8740|9180|10333|23075|26228|51284|55601|64581|81793|84868|115362|196527|388325|729230	-11.9388
		19	0	0	-14.1244	6.79116	GO:0050727	GO Biological Processes	19	regulation of inflammatory response	-13.0474	3.94114	9.68625	24367	508	499	41	8.21643	1.22935	240|301|695|710|713|714|715|717|718|834|837|838|1075|2207|2213|2853|3082|3133|3426|3600|3606|3620|4067|4615|4790|5294|5734|5788|5925|7097|7098|9180|10333|11274|26228|51284|64581|81793|115362|118788|729230	-10.927
		19	0	0	-14.1244	6.79116	GO:0050729	GO Biological Processes	19	positive regulation of inflammatory response	-11.2954	6.79116	10.3214	24367	151	499	21	4.20842	0.89882	695|718|1075|2207|3133|3600|3606|3620|4615|5294|5734|7097|7098|9180|10333|26228|51284|64581|81793|115362|729230	-9.27513
	Immune response	20	1	1	-13.8204	32.5544	GO:0050777	GO Biological Processes	19	negative regulation of immune response	-13.8204	7.51256	11.7989	24367	156	499	24	4.80962	0.957859	103|301|684|710|2213|3077|3106|3133|3134|3428|3635|3965|4067|5788|8832|9111|10225|10859|10875|54625|64092|84166|84868|729230	-11.6626
		20	0	0	-13.8204	32.5544	GO:0002704	GO Biological Processes	19	negative regulation of leukocyte mediated immunity	-10.7704	12.6962	11.9704	24367	50	499	13	2.60521	0.713081	684|2213|3077|3106|3133|3134|3965|5788|8832|10225|10859|84868|729230	-8.77139
		20	0	0	-13.8204	32.5544	GO:0002698	GO Biological Processes	19	negative regulation of immune effector process	-10.2058	7.20467	9.93395	24367	122	499	18	3.60721	0.834753	301|684|710|2213|3077|3106|3133|3134|3965|4277|5788|8832|10225|10475|10859|10875|84868|729230	-8.22709
		20	0	0	-13.8204	32.5544	GO:0045824	GO Biological Processes	19	negative regulation of innate immune response	-9.6882	10.5802	10.7428	24367	60	499	13	2.60521	0.713081	103|710|3106|3133|3134|3428|3965|9111|10225|10859|54625|84166|84868	-7.74384
		20	0	0	-13.8204	32.5544	GO:0031348	GO Biological Processes	19	negative regulation of defense response	-9.29177	4.65063	8.42286	24367	252	499	24	4.80962	0.957859	103|240|710|2213|2853|3082|3106|3133|3134|3428|3965|4277|4790|5734|5788|5925|9111|10225|10475|10859|10875|54625|84166|84868	-7.38224
		20	0	0	-13.8204	32.5544	GO:0001911	GO Biological Processes	19	negative regulation of leukocyte mediated cytotoxicity	-8.74147	20.5607	12.3329	24367	19	499	8	1.60321	0.562257	2213|3106|3133|3134|3965|5788|10859|84868	-6.87107
		20	0	0	-13.8204	32.5544	GO:0002707	GO Biological Processes	19	negative regulation of lymphocyte mediated immunity	-8.23697	12.2079	10.2576	24367	40	499	10	2.00401	0.627341	2213|3077|3106|3133|3134|3965|5788|10225|10859|84868	-6.40074
		20	0	0	-13.8204	32.5544	GO:0002228	GO Biological Processes	19	natural killer cell mediated immunity	-8.0649	8.87848	9.26695	24367	66	499	12	2.40481	0.685811	3106|3133|3134|3606|3965|5873|7409|10225|10666|10859|84868|114836	-6.23995
		20	0	0	-13.8204	32.5544	GO:0031342	GO Biological Processes	19	negative regulation of cell killing	-7.96075	16.9849	11.0895	24367	23	499	8	1.60321	0.562257	2213|3106|3133|3134|3965|5788|10859|84868	-6.13995
		20	0	0	-13.8204	32.5544	GO:0002291	GO Biological Processes	19	T cell activation via T cell receptor contact with antigen bound to MHC molecule on antigen presenti	-7.85321	29.299	12.9418	24367	10	499	6	1.2024	0.48792	3109|3683|3965|10859|10875|84868	-6.03653
		20	0	0	-13.8204	32.5544	GO:0002716	GO Biological Processes	19	negative regulation of natural killer cell mediated immunity	-7.85009	21.3639	11.7814	24367	16	499	7	1.40281	0.526479	3106|3133|3134|3965|10225|10859|84868	-6.03477
		20	0	0	-13.8204	32.5544	GO:0002715	GO Biological Processes	19	regulation of natural killer cell mediated immunity	-7.80239	11.0981	9.69376	24367	44	499	10	2.00401	0.627341	3106|3133|3134|3965|7409|10225|10666|10859|84868|114836	-5.98979
		20	0	0	-13.8204	32.5544	GO:0042267	GO Biological Processes	19	natural killer cell mediated cytotoxicity	-7.40322	8.80571	8.82582	24367	61	499	11	2.20441	0.657288	3106|3133|3134|3606|3965|5873|7409|10666|10859|84868|114836	-5.61174
		20	0	0	-13.8204	32.5544	GO:0042269	GO Biological Processes	19	regulation of natural killer cell mediated cytotoxicity	-7.03773	10.9871	9.1403	24367	40	499	9	1.80361	0.595756	3106|3133|3134|3965|7409|10666|10859|84868|114836	-5.26885
		20	0	0	-13.8204	32.5544	GO:0045953	GO Biological Processes	19	negative regulation of natural killer cell mediated cytotoxicity	-6.51394	19.5327	10.3813	24367	15	499	6	1.2024	0.48792	3106|3133|3134|3965|10859|84868	-4.79033
		20	0	0	-13.8204	32.5544	GO:2001188	GO Biological Processes	19	regulation of T cell activation via T cell receptor contact with antigen bound to MHC molecule on an	-5.59807	32.5544	11.1769	24367	6	499	4	0.801603	0.399192	3109|3965|10859|84868	-3.96827
		20	0	0	-13.8204	32.5544	GO:0002710	GO Biological Processes	19	negative regulation of T cell mediated immunity	-4.48986	12.8504	7.47161	24367	19	499	5	1.002	0.445859	2213|3077|3134|5788|10859	-2.96384
		20	0	0	-13.8204	32.5544	GO:0002820	GO Biological Processes	19	negative regulation of adaptive immune response	-4.41083	7.43091	6.3124	24367	46	499	7	1.40281	0.526479	2213|3077|3134|5788|10859|64092|84868	-2.89518
		20	0	0	-13.8204	32.5544	GO:0002701	GO Biological Processes	19	negative regulation of production of molecular mediator of immune response	-4.01302	7.91865	6.08955	24367	37	499	6	1.2024	0.48792	684|2213|3077|3134|10225|10859	-2.54578
		20	0	0	-13.8204	32.5544	GO:0002719	GO Biological Processes	19	negative regulation of cytokine production involved in immune response	-3.87408	9.76633	6.3408	24367	25	499	5	1.002	0.445859	684|3077|3134|10225|10859	-2.42186
		20	0	0	-13.8204	32.5544	GO:0002823	GO Biological Processes	19	negative regulation of adaptive immune response based on somatic recombination of immune receptors b	-3.75658	7.1461	5.69496	24367	41	499	6	1.2024	0.48792	2213|3077|3134|5788|10859|84868	-2.31542
		20	0	0	-13.8204	32.5544	GO:2001198	GO Biological Processes	19	regulation of dendritic cell differentiation	-3.70283	13.0218	6.73413	24367	15	499	4	0.801603	0.399192	2213|3106|3965|10859	-2.27078
		20	0	0	-13.8204	32.5544	GO:0001915	GO Biological Processes	19	negative regulation of T cell mediated cytotoxicity	-3.55129	20.9279	7.62439	24367	7	499	3	0.601202	0.346059	2213|5788|10859	-2.14067
		20	0	0	-13.8204	32.5544	GO:0097028	GO Biological Processes	19	dendritic cell differentiation	-3.52855	6.51089	5.35011	24367	45	499	6	1.2024	0.48792	2213|3106|3965|4067|7048|10859	-2.119
		20	0	0	-13.8204	32.5544	GO:2001182	GO Biological Processes	19	regulation of interleukin-12 secretion	-3.35382	18.3119	7.08099	24367	8	499	3	0.601202	0.346059	3965|10859|51311	-1.96362
		20	0	0	-13.8204	32.5544	GO:0072610	GO Biological Processes	19	interleukin-12 secretion	-3.03612	14.6495	6.24222	24367	10	499	3	0.601202	0.346059	3965|10859|51311	-1.69747
		20	0	0	-13.8204	32.5544	GO:0097048	GO Biological Processes	19	dendritic cell apoptotic process	-3.03612	14.6495	6.24222	24367	10	499	3	0.601202	0.346059	3965|4067|10859	-1.69747
		20	0	0	-13.8204	32.5544	GO:2000668	GO Biological Processes	19	regulation of dendritic cell apoptotic process	-3.03612	14.6495	6.24222	24367	10	499	3	0.601202	0.346059	3965|4067|10859	-1.69747
